# Supplementary material for: Datavzrd: Rapid programming- and maintenance-free interactive visualization and communication of tabular data
Source: PLoS One. 2025 Jul 22;20(7):e0323079. doi: 10.1371/journal.pone.0323079 (PMC12282858; doi:10.1371/journal.pone.0323079)
Supplement: S2 File — Interactive Datavzrd report showcasing genomic variants with associated scores and predictions in a molecular tumor board context. The dataset has been de-identified by altering gene names and coordinates; see the original workflow at https://github.com/snakemake-workflows/dna-seq-varlociraptor and explore the interactive report at https://datavzrd.github.io/example-molecular-tumor-board. (ZIP) [file pone.0323079.s002.zip]

Archive with 30 entries (24 files):
- datavzrd-report/
- __MACOSX/._datavzrd-report
- datavzrd-report/index.html
- __MACOSX/datavzrd-report/._index.html
- datavzrd-report/sample-coding/
- __MACOSX/datavzrd-report/._sample-coding
- datavzrd-report/sample-noncoding/
- __MACOSX/datavzrd-report/._sample-noncoding
- datavzrd-report/static/
- __MACOSX/datavzrd-report/._static
- datavzrd-report/.snakemake_timestamp
- __MACOSX/datavzrd-report/._.snakemake_timestamp
- datavzrd-report/sample-coding/index_1.html
- __MACOSX/datavzrd-report/sample-coding/._index_1.html
- datavzrd-report/sample-coding/functions.js
- __MACOSX/datavzrd-report/sample-coding/._functions.js
- datavzrd-report/sample-coding/config.js
- __MACOSX/datavzrd-report/sample-coding/._config.js
- datavzrd-report/sample-coding/data/
- __MACOSX/datavzrd-report/sample-coding/._data
- datavzrd-report/sample-coding/plots/
- __MACOSX/datavzrd-report/sample-coding/._plots
- datavzrd-report/sample-noncoding/index_1.html
- __MACOSX/datavzrd-report/sample-noncoding/._index_1.html
- datavzrd-report/static/bundle.js
- __MACOSX/datavzrd-report/static/._bundle.js
- datavzrd-report/sample-coding/data/data_1.js
- __MACOSX/datavzrd-report/sample-coding/data/._data_1.js
- datavzrd-report/sample-coding/plots/plots.js
- __MACOSX/datavzrd-report/sample-coding/plots/._plots.js
