# Supplementary material for: Datavzrd: Rapid programming- and maintenance-free interactive visualization and communication of tabular data
Source: PLoS One. 2025 Jul 22;20(7):e0323079. doi: 10.1371/journal.pone.0323079 (PMC12282858; doi:10.1371/journal.pone.0323079)
Supplement: S2 File — Interactive Datavzrd report showcasing genomic variants with associated scores and predictions in a molecular tumor board context. The dataset has been de-identified by altering gene names and coordinates; see the original workflow at https://github.com/snakemake-workflows/dna-seq-varlociraptor and explore the interactive report at https://datavzrd.github.io/example-molecular-tumor-board. (ZIP) [file pone.0323079.s002.zip › datavzrd-report/sample-coding/functions.js]

function custom_func_2fd825330ee41a6c36fe44008c32aed2(value) { try { 
  const colorMapping = {
      "unknown": { bg: "#6c757d", text: "white" }, // gray
      "not_provided": { bg: "#495057", text: "white" }, // dark gray
      "other": { bg: "#ced4da", text: "black" }, // light gray
      "benign": { bg: "#28a745", text: "white" }, // green
      "benign/likely_benign": { bg: "#218838", text: "white" }, // dark green
      "likely_benign": { bg: "#28a745", text: "white" }, // green
      "protective": { bg: "#20c997", text: "black" }, // teal
      "uncertain_significance": { bg: "#ffc107", text: "black" }, // yellow
      "conflicting_interpretations_of_pathogenicity": { bg: "#17a2b8", text: "white" }, // cyan
      "association": { bg: "#007bff", text: "white" }, // blue
      "affects": { bg: "#6f42c1", text: "white" }, // purple
      "drug_response": { bg: "#6610f2", text: "white" }, // dark purple
      "risk_factor": { bg: "#e3342f", text: "white" }, // red
      "likely_pathogenic": { bg: "#dc3545", text: "white" }, // dark red
      "pathogenic/likely_pathogenic": { bg: "#bd2130", text: "white" }, // deep red
      "pathogenic": { bg: "#c82333", text: "white" } // bright red for more contrast
  };

  const splitValues = value.split(",").map(item => {
      const trimmedItem = item.trim();
      const colorInfo = colorMapping[trimmedItem];
      return `<span style="background-color: ${colorInfo.bg}; color: ${colorInfo.text}; padding: 0.3em 0.75em; border-radius: 1em; font-weight: bold; margin-right: 0.3em; display: inline-block;" class="badge">${trimmedItem}</span>`;
  });
  
  return splitValues.join(' ');
 } catch (e) { datavzrd.custom_error(e, 'clinical significance') }}
function custom_func_e8e26c6327ed8034300be04cff852920(value) { try { 
  const trueLabel = '<span style="color: #1f77b4; font-weight: bold;">+</span>';
  const falseLabel = '<span style="color: #d62728; font-weight: bold;">-</span>';
  if (value === "True") {
      return trueLabel;
  } else if (value === "") {
      return falseLabel;
  } else {
      return value;
  }
 } catch (e) { datavzrd.custom_error(e, 'canonical') }}
function custom_func_e8e26c6327ed8034300be04cff852920(value) { try { 
  const trueLabel = '<span style="color: #1f77b4; font-weight: bold;">+</span>';
  const falseLabel = '<span style="color: #d62728; font-weight: bold;">-</span>';
  if (value === "True") {
      return trueLabel;
  } else if (value === "") {
      return falseLabel;
  } else {
      return value;
  }
 } catch (e) { datavzrd.custom_error(e, 'mane_plus_clinical') }}
function custom_func_c420dbc024f9f5ff6c5dca6c30c9d4a4(value, row) { try { 
    let hgvsp_regex = /^(.+?):(.+)$/;
    // discard protein id
    let hgvsp = value.match(hgvsp_regex)[2].replace('%3D', '=');
    return hgvsp
   } catch (e) { datavzrd.custom_error(e, 'hgvsp') }}
function custom_func_788bd06f4fcc8c83fb2c291c709d91ca(value) { try { 
  var regex = /([0-9]+)([A|a|R|r]?[E|B|P|S|V|e|b|p|s|v])(\.|[0-9]+)(s|p)(\#|\*|\.)(\+|\-|\*)(\>|\<|\*|\!)(\^|\*)(\$|\.)(\*|\.)/g;
  var effects = {
      "E": "Equal",
      "AB": "Barely (Alt)",
      "AP": "Positive (Alt)",
      "AS": "Strong (Alt)",
      "AV": "Very Strong (Alt)",
      "RE": "Equal (Ref)",
      "RB": "Barely (Ref)",
      "RP": "Positive (Ref)",
      "RS": "Strong (Ref)",
      "RV": "Very Strong (Ref)"
  }
  var observations = [];
  var orientation = {
      "*": "unknown",
      ">": "F1R2",
      "<": "F2R1",
      "!": "non standard"
  }

  while ((result = regex.exec(value)) != null) {
    strand = result[6].replace("*", "±")
    edit_distance = result[3].replace(".", "0")
    effect = effects[result[2].toUpperCase()]
    var quality = "low";
    if (result[2] == result[2].toUpperCase()) {
        quality = "high";
    }
    observations.push({
        "strand": strand,
        "effect": effect,
        "times": parseFloat(result[1]),
        "quality": quality,
        "orientation": orientation[result[7]],
        "edit distance": edit_distance
    })
  }
  return observations
 } catch (e) { datavzrd.custom_error(e, 'tumor: observations') }}
function custom_func_dad9121c4b0a4d9a3bc610cd561df9ce(value) { try { 
  var regex = /([0-9]+)(E|B|P|S|V|e|b|p|s|v)/g;
  var effects = {
    "E": "Equal",
    "B": "Barely",
    "P": "Positive",
    "S": "Strong",
    "V": "Very Strong"
  }
  var observations = [];
  let obs = value.split(",")
  for (i=0; i<2; i++) {
    let allele = (i === 0) ? "Reference" : "Alternative";
    while ((result = regex.exec(obs[i])) != null) {
      effect = effects[result[2].toUpperCase()]
      if (effect !== "Equal") {
        effect +=  ` (${allele})`
      }
      var quality = "Low mapping quality";
      if (result[2] === result[2].toUpperCase()) {
          quality = "High mapping quality";
      }
      observations.push({
          "effect": effect,
          "times": parseFloat(result[1]),
          "quality": quality
      })
    }
  }
  return observations
 } catch (e) { datavzrd.custom_error(e, 'tumor: short observations') }}
function custom_func_4656018ad44f67c82a9aedd59325e2d9(value, row) { try { 
    if (value.length !== 0) {
      let effect = (typeof row.spliceai_effect !== 'undefined' ) ? row.spliceai_effect : "";
      return `${effect}${value}`
    } else {
      return ``
    }
   } catch (e) { datavzrd.custom_error(e, 'spliceai') }}
function custom_func_36c15fb41984c96009d91f7294209ccc(row) { try { 
    if ( typeof row.swissprot !== 'undefined' ) {
      let swissprot = row.swissprot.split('.')[0]
      let residue = row["protein position"]
      const url_prefix = "https://alphamissense.hegelab.org/hotspot?uid="
      return `${url_prefix}${swissprot}&resi=${residue}`
    }
    return ``
   } catch (e) { datavzrd.custom_error(e, 'query_alphamissense') }}
function custom_func_42dce70be38e654c4cf21ce3788498f3(row) { try { 
  let hgvsp_regex = /^(.+?):(.+)$/;
  // discard protein id

  let hgvsp = row.hgvsp.match(hgvsp_regex)[2].replace('%3D', '=');

  let chr = row.chromosome;
  let pos = row.position;
  let ref = row["reference allele"];
  let alt = row["alternative allele"];
  let build = ( "GRCh38" === "GRCh38" ) ? "hg38/" : "hg19/";
  const url = "https://varsome.com/variant/";
  let aa_regex = /^[ACGTacgt]+$/;
  if ( ref.match(aa_regex) && alt.match(aa_regex)) {
    let descriptor = `${chr}:${pos}:${ref}:${alt}`
    return `${url}${build}${descriptor}`;
  }
  else {
    return `${hgvsp}`;
  }
 } catch (e) { datavzrd.custom_error(e, 'query_varsome') }}
function custom_func_bb08480f4d5c477693f06debf9b3d50b(row) { try { 
    let protein_id = row.hgvsp.split(':')[0]
    return protein_id
   } catch (e) { datavzrd.custom_error(e, 'ensembl_protein_id') }}
function custom_func_051cad5b8a180e6b3b076586ee2e6705(row) { try { 
    let hgvsg = row.hgvsg
    let build = ( "GRCh38" === "GRCh38" ) ? "grch38." : "";
    const url_suffix = "genomenexus.org/variant/"
    return `https://${build}${url_suffix}${hgvsg}`
   } catch (e) { datavzrd.custom_error(e, 'query_genomenexus') }}
