# Supplementary material for: Datavzrd: Rapid programming- and maintenance-free interactive visualization and communication of tabular data
Source: PLoS One. 2025 Jul 22;20(7):e0323079. doi: 10.1371/journal.pone.0323079 (PMC12282858; doi:10.1371/journal.pone.0323079)
Supplement: S2 File — Interactive Datavzrd report showcasing genomic variants with associated scores and predictions in a molecular tumor board context. The dataset has been de-identified by altering gene names and coordinates; see the original workflow at https://github.com/snakemake-workflows/dna-seq-varlociraptor and explore the interactive report at https://datavzrd.github.io/example-molecular-tumor-board. (ZIP) [file pone.0323079.s002.zip › datavzrd-report/sample-coding/config.js]

const config={"detail_mode":!0,"webview_controls":!1,"webview_host":`https://datavzrd.github.io/view/`,"is_single_page":!0,"page_size":20,"columns":[`chromosome`,`position`,`reference allele`,`alternative allele`,`symbol`,`gene`,`feature`,`impact`,`hgvsp`,`protein position`,`protein alteration (short)`,`hgvsg`,`tumor: allele frequency`,`consequence`,`canonical`,`mane_plus_clinical`,`clinical significance`,`gnomad genome af`,`swissprot`,`exon`,`revel`,`spliceai`,`spliceai_effect`,`alphamissense`,`prob: somatic_tumor_high`,`prob: ffpe_artifact`,`prob: germline`,`prob: somatic_tumor_low`,`prob: artifact`,`tumor: read depth`,`tumor: short observations`,`tumor: observations`,`binned max vaf`,`vartype`,`query_alphamissense`,`query_varsome`,`ensembl_protein_id`,`query_genomenexus`],"displayed_columns":[`symbol`,`impact`,`hgvsp`,`tumor: allele frequency`,`consequence`,`clinical significance`,`gnomad genome af`,`exon`,`revel`,`spliceai`,`alphamissense`,`prob: somatic_tumor_high`,`prob: ffpe_artifact`,`prob: germline`,`prob: somatic_tumor_low`,`prob: artifact`,`tumor: read depth`],"hidden_columns":[`gene`,`feature`,`swissprot`,`spliceai_effect`,`binned max vaf`,`vartype`,`query_alphamissense`,`query_varsome`,`query_genomenexus`],"displayed_numeric_columns":[`protein position`,`position`,`gnomad genome af`,`spliceai`,`prob: ffpe_artifact`,`prob: germline`,`prob: somatic_tumor_low`,`prob: artifact`,`revel`,`prob: somatic_tumor_high`,`alphamissense`,`tumor: allele frequency`,`tumor: read depth`],"tick_titles":[`tumor: allele frequency`,`tumor: read depth`],"bar_titles":[],"heatmap_titles":[`prob: somatic_tumor_low`,`impact`,`revel`,`consequence`,`gnomad genome af`,`alphamissense`,`prob: somatic_tumor_high`,`spliceai`,`prob: artifact`,`prob: germline`,`prob: ffpe_artifact`],"custom_plot_titles":[`tumor: observations`,`tumor: short observations`],"links":[`symbol`,`hgvsp`],"column_config":{"mane_plus_clinical":{"label":null,"is_float":!1,"precision":2},"canonical":{"label":null,"is_float":!1,"precision":2},"feature":{"label":null,"is_float":!1,"precision":2},"protein alteration (short)":{"label":null,"is_float":!1,"precision":2},"gene":{"label":null,"is_float":!1,"precision":2},"hgvsg":{"label":null,"is_float":!1,"precision":2},"swissprot":{"label":null,"is_float":!1,"precision":2},"spliceai":{"label":null,"is_float":!0,"precision":2},"reference allele":{"label":null,"is_float":!1,"precision":2},"ensembl_protein_id":{"label":null,"is_float":!1,"precision":0},"prob: germline":{"label":null,"is_float":!0,"precision":2},"gnomad genome af":{"label":null,"is_float":!0,"precision":2},"query_genomenexus":{"label":null,"is_float":!1,"precision":0},"prob: somatic_tumor_high":{"label":null,"is_float":!0,"precision":2},"consequence":{"label":null,"is_float":!1,"precision":2},"clinical significance":{"label":null,"is_float":!1,"precision":2},"tumor: observations":{"label":null,"is_float":!1,"precision":2},"position":{"label":null,"is_float":!1,"precision":2},"symbol":{"label":null,"is_float":!1,"precision":2},"alphamissense":{"label":null,"is_float":!0,"precision":2},"spliceai_effect":{"label":null,"is_float":!1,"precision":2},"exon":{"label":null,"is_float":!1,"precision":2},"prob: ffpe_artifact":{"label":null,"is_float":!0,"precision":2},"impact":{"label":null,"is_float":!1,"precision":2},"prob: somatic_tumor_low":{"label":null,"is_float":!0,"precision":2},"vartype":{"label":null,"is_float":!1,"precision":2},"chromosome":{"label":null,"is_float":!1,"precision":2},"revel":{"label":null,"is_float":!0,"precision":2},"tumor: allele frequency":{"label":null,"is_float":!0,"precision":2},"tumor: read depth":{"label":null,"is_float":!1,"precision":2},"query_alphamissense":{"label":null,"is_float":!1,"precision":0},"protein position":{"label":null,"is_float":!0,"precision":2},"hgvsp":{"label":null,"is_float":!1,"precision":2},"binned max vaf":{"label":null,"is_float":!1,"precision":2},"alternative allele":{"label":null,"is_float":!1,"precision":2},"tumor: short observations":{"label":null,"is_float":!1,"precision":2},"query_varsome":{"label":null,"is_float":!1,"precision":0},"prob: artifact":{"label":null,"is_float":!0,"precision":2}},"header_label_length":0,"ticks":[{"title":`tumor: allele frequency`,"slug_title":`tumor-allele-frequency`,"specs":{"$schema":`https://vega.github.io/schema/vega-lite/v5.json`,"width":50,"height":10,"encoding":{"x":{"field":`tumor: allele frequency`,"type":`quantitative`,"scale":{"type":`linear`,"domain":[0,1]},"axis":{"title":null,"ticks":!1,"labels":!1,"grid":!1,"offset":-11}},"y":{"value":0,"scale":{"domain":[0,1]}}},"layer":[{"mark":`tick`},{"mark":{"type":`text`,"yOffset":-8,"xOffset":12},"encoding":{"x":{"value":0},"text":{"field":`tumor: allele frequency`}}}],"config":{"tick":{"thickness":2},"background":null,"style":{"cell":{"stroke":`transparent`}}}}},{"title":`tumor: read depth`,"slug_title":`tumor-read-depth`,"specs":{"$schema":`https://vega.github.io/schema/vega-lite/v5.json`,"width":50,"height":10,"encoding":{"x":{"field":`tumor: read depth`,"type":`quantitative`,"scale":{"type":`linear`,"domain":[371,3843]},"axis":{"title":null,"ticks":!1,"labels":!1,"grid":!1,"offset":-11}},"y":{"value":0,"scale":{"domain":[0,1]}}},"layer":[{"mark":`tick`},{"mark":{"type":`text`,"yOffset":-8,"xOffset":12},"encoding":{"x":{"value":0},"text":{"field":`tumor: read depth`}}}],"config":{"tick":{"thickness":2},"background":null,"style":{"cell":{"stroke":`transparent`}}}}}],"bars":[],"heatmaps":[{"title":`prob: somatic_tumor_low`,"slug_title":`prob-somatic-tumor-low`,"heatmap":{"type":null,"scale":`linear`,"clamp":!0,"color_scheme":``,"range":[`#ffffff`,`#1f77b4`],"domain":[`0.0`,`1.0`],"domain_mid":null,"aux_domain_columns":[],"custom_content":null},"domain":[`0.0`,`1.0`]},{"title":`impact`,"slug_title":`impact`,"heatmap":{"type":null,"scale":`ordinal`,"clamp":!0,"color_scheme":``,"range":[`#ec0000`,`#ec5300`,`#ec9b00`,`#ecca00`],"domain":[`HIGH`,`MODERATE`,`LOW`,`MODIFIER`],"domain_mid":null,"aux_domain_columns":[],"custom_content":null},"domain":[`HIGH`,`MODERATE`,`LOW`,`MODIFIER`]},{"title":`revel`,"slug_title":`revel`,"heatmap":{"type":null,"scale":`linear`,"clamp":!0,"color_scheme":``,"range":[`#ffffff`,`#ff5555`],"domain":[`0.0`,`1.0`],"domain_mid":null,"aux_domain_columns":[],"custom_content":null},"domain":[`0.0`,`1.0`]},{"title":`consequence`,"slug_title":`consequence`,"heatmap":{"type":null,"scale":`ordinal`,"clamp":!0,"color_scheme":`category20`,"range":[],"domain":[`missense_variant`,`splice_region_variant&synonymous_variant`,`stop_gained`],"domain_mid":null,"aux_domain_columns":[],"custom_content":null},"domain":[`missense_variant`,`splice_region_variant&synonymous_variant`,`stop_gained`]},{"title":`gnomad genome af`,"slug_title":`gnomad-genome-af`,"heatmap":{"type":null,"scale":`linear`,"clamp":!0,"color_scheme":``,"range":[`#ffffff`,`#adebad`,`#29a329`],"domain":[`0.0`,`0.01`,`1.0`],"domain_mid":null,"aux_domain_columns":[],"custom_content":null},"domain":[`0.0`,`0.01`,`1.0`]},{"title":`alphamissense`,"slug_title":`alphamissense`,"heatmap":{"type":null,"scale":`linear`,"clamp":!0,"color_scheme":``,"range":[`#22964`,`#d7ee82`,`#fedd8e`,`#d4322c`],"domain":[`0.0`,`0.34`,`0.564`,`1.0`],"domain_mid":null,"aux_domain_columns":[],"custom_content":null},"domain":[`0.0`,`0.34`,`0.564`,`1.0`]},{"title":`prob: somatic_tumor_high`,"slug_title":`prob-somatic-tumor-high`,"heatmap":{"type":null,"scale":`linear`,"clamp":!0,"color_scheme":``,"range":[`#ffffff`,`#1f77b4`],"domain":[`0.0`,`1.0`],"domain_mid":null,"aux_domain_columns":[],"custom_content":null},"domain":[`0.0`,`1.0`]},{"title":`spliceai`,"slug_title":`spliceai`,"heatmap":{"type":null,"scale":`linear`,"clamp":!0,"color_scheme":``,"range":[`#ffffff`,`#f9f7ae`,`#fcac63`,`#f16e43`,`#d4322c`],"domain":[`0.0`,`0.2`,`0.5`,`0.8`,`1.0`],"domain_mid":null,"aux_domain_columns":[],"custom_content":`custom_func_4656018ad44f67c82a9aedd59325e2d9`},"domain":[`0.0`,`0.2`,`0.5`,`0.8`,`1.0`]},{"title":`prob: artifact`,"slug_title":`prob-artifact`,"heatmap":{"type":null,"scale":`linear`,"clamp":!0,"color_scheme":``,"range":[`#ffffff`,`#1f77b4`],"domain":[`0.0`,`1.0`],"domain_mid":null,"aux_domain_columns":[],"custom_content":null},"domain":[`0.0`,`1.0`]},{"title":`prob: germline`,"slug_title":`prob-germline`,"heatmap":{"type":null,"scale":`linear`,"clamp":!0,"color_scheme":``,"range":[`#ffffff`,`#1f77b4`],"domain":[`0.0`,`1.0`],"domain_mid":null,"aux_domain_columns":[],"custom_content":null},"domain":[`0.0`,`1.0`]},{"title":`prob: ffpe_artifact`,"slug_title":`prob-ffpe-artifact`,"heatmap":{"type":null,"scale":`linear`,"clamp":!0,"color_scheme":``,"range":[`#ffffff`,`#1f77b4`],"domain":[`0.0`,`1.0`],"domain_mid":null,"aux_domain_columns":[],"custom_content":null},"domain":[`0.0`,`1.0`]}],"brush_domains":{"prob: artifact":[0,1],"prob: somatic_tumor_high":[0,1],"prob: ffpe_artifact":[0,1],"tumor: allele frequency":[0,1],"gnomad genome af":[0,0.009999999776482582,1],"alphamissense":[0,0.3400000035762787,0.5640000104904175,1],"prob: somatic_tumor_low":[0,1],"revel":[0,1],"prob: germline":[0,1]},"aux_domains":{"prob: somatic_tumor_high":[],"tumor: allele frequency":[`tumor: allele frequency`],"alphamissense":[],"tumor: read depth":[`tumor: read depth`],"impact":[],"prob: artifact":[],"revel":[],"spliceai":[],"prob: germline":[],"prob: ffpe_artifact":[],"consequence":[],"prob: somatic_tumor_low":[],"gnomad genome af":[]},"link_urls":[{"title":`symbol`,"links":[{"name":`ensembl`,"link":{"url":`https://www.ensembl.org/Homo_sapiens/Transcript/Summary?t={feature}`,"new_window":!0}}],"custom_content":null},{"title":`hgvsp`,"links":[{"name":`VarSome`,"link":{"url":`{query_varsome}`,"new_window":!0}},{"name":`Genome Nexus`,"link":{"url":`{query_genomenexus}`,"new_window":!0}},{"name":`AlphaMissense`,"link":{"url":`{query_alphamissense}`,"new_window":!0}}],"custom_content":`custom_func_c420dbc024f9f5ff6c5dca6c30c9d4a4`}],"ellipsis":[],"format":{"canonical":`custom_func_e8e26c6327ed8034300be04cff852920`,"mane_plus_clinical":`custom_func_e8e26c6327ed8034300be04cff852920`,"clinical significance":`custom_func_2fd825330ee41a6c36fe44008c32aed2`},"additional_colums":{"query_varsome":`custom_func_42dce70be38e654c4cf21ce3788498f3`,"query_genomenexus":`custom_func_051cad5b8a180e6b3b076586ee2e6705`,"ensembl_protein_id":`custom_func_bb08480f4d5c477693f06debf9b3d50b`,"query_alphamissense":`custom_func_36c15fb41984c96009d91f7294209ccc`},"unique_column_values":{"prob: somatic_tumor_low":11,"tumor: observations":17,"hgvsp":18,"tumor: read depth":17,"impact":3,"reference allele":3,"chromosome":11,"mane_plus_clinical":2,"prob: artifact":7,"prob: ffpe_artifact":3,"spliceai_effect":2,"vartype":1,"tumor: allele frequency":15,"spliceai":6,"swissprot":16,"binned max vaf":3,"consequence":3,"protein position":17,"prob: somatic_tumor_high":13,"clinical significance":8,"feature":17,"position":17,"symbol":18,"revel":8,"gene":16,"gnomad genome af":5,"alphamissense":7,"hgvsg":18,"protein alteration (short)":13,"tumor: short observations":17,"canonical":2,"alternative allele":3,"exon":17,"prob: germline":7},"pages":1,"view_sizes":{"sample-noncoding":`empty`,"sample-coding":`18 rows`},"tables":[`sample-coding`,`sample-noncoding`],"default_view":`sample-coding`,"has_excel_sheet":!1,"description":`
Variants in coding regions.
somatic or germline variants being pathogenic or risk factor high and a revel score &gt;= 0.5 if available.

SpliceAI scores are probabilities of a variant being splice-altered.

AlphaMissense scores are classified as: likely benign (&lt;0.34), ambiguous (0.34&lt;=, &lt;=0.564), likely pathogenic (0.564&lt;).
`,"report_name":`Variant calls somatic_or_germline_pathogenic_risk_factor_drug_response`,"time":`Wed Nov  6 23:05:43 2024`,"version":`2.44.2`,"title":`sample-coding`};const custom_plots=[{"title":`tumor: observations`,"specs":{"$schema":`https://vega.github.io/schema/vega-lite/v5.json`,"params":[{"name":`orientation`,"bind":{"input":`checkbox`}},{"name":`mapping_quality`,"bind":{"input":`checkbox`}},{"name":`strand`,"value":`true`,"bind":{"input":`checkbox`}},{"name":`edit_distance`,"bind":{"input":`checkbox`}}],"transform":[{"calculate":`[if(orientation, datum.orientation, null), if(mapping_quality, datum.quality, null), if(strand, datum.strand, null), if(edit_distance, datum['edit distance'], null)]`,"as":`split_array`},{"calculate":`join(datum.split_array, '  ')`,"as":`categories`},{"calculate":`indexof(['Very Strong (Alt)', 'Strong (Alt)', 'Positive (Alt)', 'Barely (Alt)', 'Equal', 'Barely (Ref)', 'Positive (Ref)', 'Strong (Ref)', 'Very Strong (Ref)'], datum.effect)`,"as":`order`},{"calculate":`if(datum.effect === 'Very Strong (Ref)' || datum.effect === 'Strong (Ref)' || datum.effect === 'Positive (Ref)' || datum.effect === 'Barely (Ref)', datum.times, 0) + if(datum.effect === 'Equal', datum.times / 2, 0)`,"as":`offset`},{"stack":`times`,"as":[`bar_start`,`bar_end`],"groupby":[`categories`],"sort":[{"field":`order`,"order":`descending`}]},{"joinaggregate":[{"field":`offset`,"op":`sum`,"as":`aggregated_offset`}],"groupby":[`categories`]},{"calculate":`datum.bar_start - datum.aggregated_offset`,"as":`bar_start_offset`},{"calculate":`datum.bar_end - datum.aggregated_offset`,"as":`bar_end_offset`}],"mark":`bar`,"encoding":{"x":{"field":`bar_start_offset`,"type":`quantitative`,"title":`Counts`,"axis":{"labelExpr":`replace(datum.label, '−', '')`}},"x2":{"field":`bar_end_offset`},"y":{"field":`categories`,"type":`nominal`,"title":`selected categories`,"axis":{"ticks":!1}},"order":{"field":`order`,"type":`quantitative`,"sort":`descending`},"color":{"field":`effect`,"type":`ordinal`,"title":`Evidence`,"sort":{"field":`order`,"order":`ascending`},"scale":{"domain":[`Very Strong (Alt)`,`Strong (Alt)`,`Positive (Alt)`,`Barely (Alt)`,`Equal`,`Barely (Ref)`,`Positive (Ref)`,`Strong (Ref)`,`Very Strong (Ref)`],"range":[`#ff5555`,`#ff6666`,`#ff9999`,`#ffcccc`,`#999999`,`#eaf7fb`,`#afdfee`,`#6cc5e0`,`#2dacd2`]}},"tooltip":[{"field":`effect`,"type":`nominal`,"title":`Evidence`},{"field":`strand`,"type":`nominal`,"title":`Strand`},{"field":`orientation`,"type":`nominal`,"title":`Orientation`},{"field":`times`,"type":`quantitative`,"title":`Counts`},{"field":`quality`,"type":`nominal`,"title":`Mapping quality`},{"field":`edit distance`,"type":`ordinal`,"title":`Edit distance`}]},"config":{"axisX":{"labelAngle":-30}}},"data_function":`custom_func_788bd06f4fcc8c83fb2c291c709d91ca`,"vega_controls":!1},{"title":`tumor: short observations`,"specs":{"$schema":`https://vega.github.io/schema/vega-lite/v3.json`,"transform":[{"calculate":`indexof(['Very Strong (Alternative)', 'Strong (Alternative)', 'Positive (Alternative)', 'Barely (Alternative)', 'Equal', 'Barely (Reference)', 'Positive (Reference)', 'Strong (Reference)', 'Very Strong (Reference)'], datum.effect)`,"as":`order`}],"mark":`bar`,"encoding":{"y":{"field":`quality`,"type":`ordinal`,"title":`Quality`},"x":{"field":`times`,"type":`quantitative`,"title":`Counts`},"order":{"field":`order`,"type":`ordinal`,"sort":`descending`},"color":{"field":`effect`,"type":`nominal`,"title":`Evidence`,"sort":{"field":`order`,"order":`descending`},"scale":{"domain":[`Very Strong (Alternative)`,`Strong (Alternative)`,`Positive (Alternative)`,`Barely (Alternative)`,`Equal`,`Barely (Reference)`,`Positive (Reference)`,`Strong (Reference)`,`Very Strong (Reference)`],"range":[`#ff5555`,`#ff6666`,`#ff9999`,`#ffcccc`,`#999999`,`#eaf7fb`,`#afdfee`,`#6cc5e0`,`#2dacd2`]}},"tooltip":[{"field":`effect`,"type":`nominal`,"title":`Evidence`},{"field":`times`,"type":`quantitative`,"title":`Counts`}]}},"data_function":`custom_func_dad9121c4b0a4d9a3bc610cd561df9ce`,"vega_controls":!1}];const header_config={"headers":[],"heatmaps":[],"ellipsis":[]}
