# Supplementary material for: Datavzrd: Rapid programming- and maintenance-free interactive visualization and communication of tabular data
Source: PLoS One. 2025 Jul 22;20(7):e0323079. doi: 10.1371/journal.pone.0323079 (PMC12282858; doi:10.1371/journal.pone.0323079)
Supplement: S2 File — Interactive Datavzrd report showcasing genomic variants with associated scores and predictions in a molecular tumor board context. The dataset has been de-identified by altering gene names and coordinates; see the original workflow at https://github.com/snakemake-workflows/dna-seq-varlociraptor and explore the interactive report at https://datavzrd.github.io/example-molecular-tumor-board. (ZIP) [file pone.0323079.s002.zip › datavzrd-report/static/bundle.js]

var datavzrd;
(() => { // webpackBootstrap
var __webpack_modules__ = ({
"./node_modules/.pnpm/bootstrap-select@1.13.18_bootstrap@4.6.2_jquery@3.7.1_popper.js@1.16.1__jquery@3.7.1/node_modules/bootstrap-select/dist/js/bootstrap-select.js": (function (module, __unused_webpack_exports, __webpack_require__) {
/* provided dependency */ var __webpack_provide_window_dot_jQuery = __webpack_require__(/*! jquery */ "./node_modules/.pnpm/jquery@3.7.1/node_modules/jquery/dist/jquery.js");
/*!
 * Bootstrap-select v1.13.18 (https://developer.snapappointments.com/bootstrap-select)
 *
 * Copyright 2012-2020 SnapAppointments, LLC
 * Licensed under MIT (https://github.com/snapappointments/bootstrap-select/blob/master/LICENSE)
 */

(function (root, factory) {
  if (root === undefined && window !== undefined) root = window;
  if (typeof define === 'function' && define.amd) {
    // AMD. Register as an anonymous module unless amdModuleId is set
    define(["jquery"], function (a0) {
      return (factory(a0));
    });
  } else if ( true && module.exports) {
    // Node. Does not work with strict CommonJS, but
    // only CommonJS-like environments that support module.exports,
    // like Node.
    module.exports = factory(__webpack_require__(/*! jquery */ "./node_modules/.pnpm/jquery@3.7.1/node_modules/jquery/dist/jquery.js"));
  } else {
    factory(__webpack_provide_window_dot_jQuery);
  }
}(this, function (jQuery) {

(function ($) {
  'use strict';

  var DISALLOWED_ATTRIBUTES = ['sanitize', 'whiteList', 'sanitizeFn'];

  var uriAttrs = [
    'background',
    'cite',
    'href',
    'itemtype',
    'longdesc',
    'poster',
    'src',
    'xlink:href'
  ];

  var ARIA_ATTRIBUTE_PATTERN = /^aria-[\w-]*$/i;

  var DefaultWhitelist = {
    // Global attributes allowed on any supplied element below.
    '*': ['class', 'dir', 'id', 'lang', 'role', 'tabindex', 'style', ARIA_ATTRIBUTE_PATTERN],
    a: ['target', 'href', 'title', 'rel'],
    area: [],
    b: [],
    br: [],
    col: [],
    code: [],
    div: [],
    em: [],
    hr: [],
    h1: [],
    h2: [],
    h3: [],
    h4: [],
    h5: [],
    h6: [],
    i: [],
    img: ['src', 'alt', 'title', 'width', 'height'],
    li: [],
    ol: [],
    p: [],
    pre: [],
    s: [],
    small: [],
    span: [],
    sub: [],
    sup: [],
    strong: [],
    u: [],
    ul: []
  }

  /**
   * A pattern that recognizes a commonly useful subset of URLs that are safe.
   *
   * Shoutout to Angular 7 https://github.com/angular/angular/blob/7.2.4/packages/core/src/sanitization/url_sanitizer.ts
   */
  var SAFE_URL_PATTERN = /^(?:(?:https?|mailto|ftp|tel|file):|[^&:/?#]*(?:[/?#]|$))/gi;

  /**
   * A pattern that matches safe data URLs. Only matches image, video and audio types.
   *
   * Shoutout to Angular 7 https://github.com/angular/angular/blob/7.2.4/packages/core/src/sanitization/url_sanitizer.ts
   */
  var DATA_URL_PATTERN = /^data:(?:image\/(?:bmp|gif|jpeg|jpg|png|tiff|webp)|video\/(?:mpeg|mp4|ogg|webm)|audio\/(?:mp3|oga|ogg|opus));base64,[a-z0-9+/]+=*$/i;

  function allowedAttribute (attr, allowedAttributeList) {
    var attrName = attr.nodeName.toLowerCase()

    if ($.inArray(attrName, allowedAttributeList) !== -1) {
      if ($.inArray(attrName, uriAttrs) !== -1) {
        return Boolean(attr.nodeValue.match(SAFE_URL_PATTERN) || attr.nodeValue.match(DATA_URL_PATTERN))
      }

      return true
    }

    var regExp = $(allowedAttributeList).filter(function (index, value) {
      return value instanceof RegExp
    })

    // Check if a regular expression validates the attribute.
    for (var i = 0, l = regExp.length; i < l; i++) {
      if (attrName.match(regExp[i])) {
        return true
      }
    }

    return false
  }

  function sanitizeHtml (unsafeElements, whiteList, sanitizeFn) {
    if (sanitizeFn && typeof sanitizeFn === 'function') {
      return sanitizeFn(unsafeElements);
    }

    var whitelistKeys = Object.keys(whiteList);

    for (var i = 0, len = unsafeElements.length; i < len; i++) {
      var elements = unsafeElements[i].querySelectorAll('*');

      for (var j = 0, len2 = elements.length; j < len2; j++) {
        var el = elements[j];
        var elName = el.nodeName.toLowerCase();

        if (whitelistKeys.indexOf(elName) === -1) {
          el.parentNode.removeChild(el);

          continue;
        }

        var attributeList = [].slice.call(el.attributes);
        var whitelistedAttributes = [].concat(whiteList['*'] || [], whiteList[elName] || []);

        for (var k = 0, len3 = attributeList.length; k < len3; k++) {
          var attr = attributeList[k];

          if (!allowedAttribute(attr, whitelistedAttributes)) {
            el.removeAttribute(attr.nodeName);
          }
        }
      }
    }
  }

  // Polyfill for browsers with no classList support
  // Remove in v2
  if (!('classList' in document.createElement('_'))) {
    (function (view) {
      if (!('Element' in view)) return;

      var classListProp = 'classList',
          protoProp = 'prototype',
          elemCtrProto = view.Element[protoProp],
          objCtr = Object,
          classListGetter = function () {
            var $elem = $(this);

            return {
              add: function (classes) {
                classes = Array.prototype.slice.call(arguments).join(' ');
                return $elem.addClass(classes);
              },
              remove: function (classes) {
                classes = Array.prototype.slice.call(arguments).join(' ');
                return $elem.removeClass(classes);
              },
              toggle: function (classes, force) {
                return $elem.toggleClass(classes, force);
              },
              contains: function (classes) {
                return $elem.hasClass(classes);
              }
            }
          };

      if (objCtr.defineProperty) {
        var classListPropDesc = {
          get: classListGetter,
          enumerable: true,
          configurable: true
        };
        try {
          objCtr.defineProperty(elemCtrProto, classListProp, classListPropDesc);
        } catch (ex) { // IE 8 doesn't support enumerable:true
          // adding undefined to fight this issue https://github.com/eligrey/classList.js/issues/36
          // modernie IE8-MSW7 machine has IE8 8.0.6001.18702 and is affected
          if (ex.number === undefined || ex.number === -0x7FF5EC54) {
            classListPropDesc.enumerable = false;
            objCtr.defineProperty(elemCtrProto, classListProp, classListPropDesc);
          }
        }
      } else if (objCtr[protoProp].__defineGetter__) {
        elemCtrProto.__defineGetter__(classListProp, classListGetter);
      }
    }(window));
  }

  var testElement = document.createElement('_');

  testElement.classList.add('c1', 'c2');

  if (!testElement.classList.contains('c2')) {
    var _add = DOMTokenList.prototype.add,
        _remove = DOMTokenList.prototype.remove;

    DOMTokenList.prototype.add = function () {
      Array.prototype.forEach.call(arguments, _add.bind(this));
    }

    DOMTokenList.prototype.remove = function () {
      Array.prototype.forEach.call(arguments, _remove.bind(this));
    }
  }

  testElement.classList.toggle('c3', false);

  // Polyfill for IE 10 and Firefox <24, where classList.toggle does not
  // support the second argument.
  if (testElement.classList.contains('c3')) {
    var _toggle = DOMTokenList.prototype.toggle;

    DOMTokenList.prototype.toggle = function (token, force) {
      if (1 in arguments && !this.contains(token) === !force) {
        return force;
      } else {
        return _toggle.call(this, token);
      }
    };
  }

  testElement = null;

  // shallow array comparison
  function isEqual (array1, array2) {
    return array1.length === array2.length && array1.every(function (element, index) {
      return element === array2[index];
    });
  };

  // <editor-fold desc="Shims">
  if (!String.prototype.startsWith) {
    (function () {
      'use strict'; // needed to support `apply`/`call` with `undefined`/`null`
      var defineProperty = (function () {
        // IE 8 only supports `Object.defineProperty` on DOM elements
        try {
          var object = {};
          var $defineProperty = Object.defineProperty;
          var result = $defineProperty(object, object, object) && $defineProperty;
        } catch (error) {
        }
        return result;
      }());
      var toString = {}.toString;
      var startsWith = function (search) {
        if (this == null) {
          throw new TypeError();
        }
        var string = String(this);
        if (search && toString.call(search) == '[object RegExp]') {
          throw new TypeError();
        }
        var stringLength = string.length;
        var searchString = String(search);
        var searchLength = searchString.length;
        var position = arguments.length > 1 ? arguments[1] : undefined;
        // `ToInteger`
        var pos = position ? Number(position) : 0;
        if (pos != pos) { // better `isNaN`
          pos = 0;
        }
        var start = Math.min(Math.max(pos, 0), stringLength);
        // Avoid the `indexOf` call if no match is possible
        if (searchLength + start > stringLength) {
          return false;
        }
        var index = -1;
        while (++index < searchLength) {
          if (string.charCodeAt(start + index) != searchString.charCodeAt(index)) {
            return false;
          }
        }
        return true;
      };
      if (defineProperty) {
        defineProperty(String.prototype, 'startsWith', {
          'value': startsWith,
          'configurable': true,
          'writable': true
        });
      } else {
        String.prototype.startsWith = startsWith;
      }
    }());
  }

  if (!Object.keys) {
    Object.keys = function (
      o, // object
      k, // key
      r  // result array
    ) {
      // initialize object and result
      r = [];
      // iterate over object keys
      for (k in o) {
        // fill result array with non-prototypical keys
        r.hasOwnProperty.call(o, k) && r.push(k);
      }
      // return result
      return r;
    };
  }

  if (HTMLSelectElement && !HTMLSelectElement.prototype.hasOwnProperty('selectedOptions')) {
    Object.defineProperty(HTMLSelectElement.prototype, 'selectedOptions', {
      get: function () {
        return this.querySelectorAll(':checked');
      }
    });
  }

  function getSelectedOptions (select, ignoreDisabled) {
    var selectedOptions = select.selectedOptions,
        options = [],
        opt;

    if (ignoreDisabled) {
      for (var i = 0, len = selectedOptions.length; i < len; i++) {
        opt = selectedOptions[i];

        if (!(opt.disabled || opt.parentNode.tagName === 'OPTGROUP' && opt.parentNode.disabled)) {
          options.push(opt);
        }
      }

      return options;
    }

    return selectedOptions;
  }

  // much faster than $.val()
  function getSelectValues (select, selectedOptions) {
    var value = [],
        options = selectedOptions || select.selectedOptions,
        opt;

    for (var i = 0, len = options.length; i < len; i++) {
      opt = options[i];

      if (!(opt.disabled || opt.parentNode.tagName === 'OPTGROUP' && opt.parentNode.disabled)) {
        value.push(opt.value);
      }
    }

    if (!select.multiple) {
      return !value.length ? null : value[0];
    }

    return value;
  }

  // set data-selected on select element if the value has been programmatically selected
  // prior to initialization of bootstrap-select
  // * consider removing or replacing an alternative method *
  var valHooks = {
    useDefault: false,
    _set: $.valHooks.select.set
  };

  $.valHooks.select.set = function (elem, value) {
    if (value && !valHooks.useDefault) $(elem).data('selected', true);

    return valHooks._set.apply(this, arguments);
  };

  var changedArguments = null;

  var EventIsSupported = (function () {
    try {
      new Event('change');
      return true;
    } catch (e) {
      return false;
    }
  })();

  $.fn.triggerNative = function (eventName) {
    var el = this[0],
        event;

    if (el.dispatchEvent) { // for modern browsers & IE9+
      if (EventIsSupported) {
        // For modern browsers
        event = new Event(eventName, {
          bubbles: true
        });
      } else {
        // For IE since it doesn't support Event constructor
        event = document.createEvent('Event');
        event.initEvent(eventName, true, false);
      }

      el.dispatchEvent(event);
    } else if (el.fireEvent) { // for IE8
      event = document.createEventObject();
      event.eventType = eventName;
      el.fireEvent('on' + eventName, event);
    } else {
      // fall back to jQuery.trigger
      this.trigger(eventName);
    }
  };
  // </editor-fold>

  function stringSearch (li, searchString, method, normalize) {
    var stringTypes = [
          'display',
          'subtext',
          'tokens'
        ],
        searchSuccess = false;

    for (var i = 0; i < stringTypes.length; i++) {
      var stringType = stringTypes[i],
          string = li[stringType];

      if (string) {
        string = string.toString();

        // Strip HTML tags. This isn't perfect, but it's much faster than any other method
        if (stringType === 'display') {
          string = string.replace(/<[^>]+>/g, '');
        }

        if (normalize) string = normalizeToBase(string);
        string = string.toUpperCase();

        if (method === 'contains') {
          searchSuccess = string.indexOf(searchString) >= 0;
        } else {
          searchSuccess = string.startsWith(searchString);
        }

        if (searchSuccess) break;
      }
    }

    return searchSuccess;
  }

  function toInteger (value) {
    return parseInt(value, 10) || 0;
  }

  // Borrowed from Lodash (_.deburr)
  /** Used to map Latin Unicode letters to basic Latin letters. */
  var deburredLetters = {
    // Latin-1 Supplement block.
    '\xc0': 'A',  '\xc1': 'A', '\xc2': 'A', '\xc3': 'A', '\xc4': 'A', '\xc5': 'A',
    '\xe0': 'a',  '\xe1': 'a', '\xe2': 'a', '\xe3': 'a', '\xe4': 'a', '\xe5': 'a',
    '\xc7': 'C',  '\xe7': 'c',
    '\xd0': 'D',  '\xf0': 'd',
    '\xc8': 'E',  '\xc9': 'E', '\xca': 'E', '\xcb': 'E',
    '\xe8': 'e',  '\xe9': 'e', '\xea': 'e', '\xeb': 'e',
    '\xcc': 'I',  '\xcd': 'I', '\xce': 'I', '\xcf': 'I',
    '\xec': 'i',  '\xed': 'i', '\xee': 'i', '\xef': 'i',
    '\xd1': 'N',  '\xf1': 'n',
    '\xd2': 'O',  '\xd3': 'O', '\xd4': 'O', '\xd5': 'O', '\xd6': 'O', '\xd8': 'O',
    '\xf2': 'o',  '\xf3': 'o', '\xf4': 'o', '\xf5': 'o', '\xf6': 'o', '\xf8': 'o',
    '\xd9': 'U',  '\xda': 'U', '\xdb': 'U', '\xdc': 'U',
    '\xf9': 'u',  '\xfa': 'u', '\xfb': 'u', '\xfc': 'u',
    '\xdd': 'Y',  '\xfd': 'y', '\xff': 'y',
    '\xc6': 'Ae', '\xe6': 'ae',
    '\xde': 'Th', '\xfe': 'th',
    '\xdf': 'ss',
    // Latin Extended-A block.
    '\u0100': 'A',  '\u0102': 'A', '\u0104': 'A',
    '\u0101': 'a',  '\u0103': 'a', '\u0105': 'a',
    '\u0106': 'C',  '\u0108': 'C', '\u010a': 'C', '\u010c': 'C',
    '\u0107': 'c',  '\u0109': 'c', '\u010b': 'c', '\u010d': 'c',
    '\u010e': 'D',  '\u0110': 'D', '\u010f': 'd', '\u0111': 'd',
    '\u0112': 'E',  '\u0114': 'E', '\u0116': 'E', '\u0118': 'E', '\u011a': 'E',
    '\u0113': 'e',  '\u0115': 'e', '\u0117': 'e', '\u0119': 'e', '\u011b': 'e',
    '\u011c': 'G',  '\u011e': 'G', '\u0120': 'G', '\u0122': 'G',
    '\u011d': 'g',  '\u011f': 'g', '\u0121': 'g', '\u0123': 'g',
    '\u0124': 'H',  '\u0126': 'H', '\u0125': 'h', '\u0127': 'h',
    '\u0128': 'I',  '\u012a': 'I', '\u012c': 'I', '\u012e': 'I', '\u0130': 'I',
    '\u0129': 'i',  '\u012b': 'i', '\u012d': 'i', '\u012f': 'i', '\u0131': 'i',
    '\u0134': 'J',  '\u0135': 'j',
    '\u0136': 'K',  '\u0137': 'k', '\u0138': 'k',
    '\u0139': 'L',  '\u013b': 'L', '\u013d': 'L', '\u013f': 'L', '\u0141': 'L',
    '\u013a': 'l',  '\u013c': 'l', '\u013e': 'l', '\u0140': 'l', '\u0142': 'l',
    '\u0143': 'N',  '\u0145': 'N', '\u0147': 'N', '\u014a': 'N',
    '\u0144': 'n',  '\u0146': 'n', '\u0148': 'n', '\u014b': 'n',
    '\u014c': 'O',  '\u014e': 'O', '\u0150': 'O',
    '\u014d': 'o',  '\u014f': 'o', '\u0151': 'o',
    '\u0154': 'R',  '\u0156': 'R', '\u0158': 'R',
    '\u0155': 'r',  '\u0157': 'r', '\u0159': 'r',
    '\u015a': 'S',  '\u015c': 'S', '\u015e': 'S', '\u0160': 'S',
    '\u015b': 's',  '\u015d': 's', '\u015f': 's', '\u0161': 's',
    '\u0162': 'T',  '\u0164': 'T', '\u0166': 'T',
    '\u0163': 't',  '\u0165': 't', '\u0167': 't',
    '\u0168': 'U',  '\u016a': 'U', '\u016c': 'U', '\u016e': 'U', '\u0170': 'U', '\u0172': 'U',
    '\u0169': 'u',  '\u016b': 'u', '\u016d': 'u', '\u016f': 'u', '\u0171': 'u', '\u0173': 'u',
    '\u0174': 'W',  '\u0175': 'w',
    '\u0176': 'Y',  '\u0177': 'y', '\u0178': 'Y',
    '\u0179': 'Z',  '\u017b': 'Z', '\u017d': 'Z',
    '\u017a': 'z',  '\u017c': 'z', '\u017e': 'z',
    '\u0132': 'IJ', '\u0133': 'ij',
    '\u0152': 'Oe', '\u0153': 'oe',
    '\u0149': "'n", '\u017f': 's'
  };

  /** Used to match Latin Unicode letters (excluding mathematical operators). */
  var reLatin = /[\xc0-\xd6\xd8-\xf6\xf8-\xff\u0100-\u017f]/g;

  /** Used to compose unicode character classes. */
  var rsComboMarksRange = '\\u0300-\\u036f',
      reComboHalfMarksRange = '\\ufe20-\\ufe2f',
      rsComboSymbolsRange = '\\u20d0-\\u20ff',
      rsComboMarksExtendedRange = '\\u1ab0-\\u1aff',
      rsComboMarksSupplementRange = '\\u1dc0-\\u1dff',
      rsComboRange = rsComboMarksRange + reComboHalfMarksRange + rsComboSymbolsRange + rsComboMarksExtendedRange + rsComboMarksSupplementRange;

  /** Used to compose unicode capture groups. */
  var rsCombo = '[' + rsComboRange + ']';

  /**
   * Used to match [combining diacritical marks](https://en.wikipedia.org/wiki/Combining_Diacritical_Marks) and
   * [combining diacritical marks for symbols](https://en.wikipedia.org/wiki/Combining_Diacritical_Marks_for_Symbols).
   */
  var reComboMark = RegExp(rsCombo, 'g');

  function deburrLetter (key) {
    return deburredLetters[key];
  };

  function normalizeToBase (string) {
    string = string.toString();
    return string && string.replace(reLatin, deburrLetter).replace(reComboMark, '');
  }

  // List of HTML entities for escaping.
  var escapeMap = {
    '&': '&amp;',
    '<': '&lt;',
    '>': '&gt;',
    '"': '&quot;',
    "'": '&#x27;',
    '`': '&#x60;'
  };

  // Functions for escaping and unescaping strings to/from HTML interpolation.
  var createEscaper = function (map) {
    var escaper = function (match) {
      return map[match];
    };
    // Regexes for identifying a key that needs to be escaped.
    var source = '(?:' + Object.keys(map).join('|') + ')';
    var testRegexp = RegExp(source);
    var replaceRegexp = RegExp(source, 'g');
    return function (string) {
      string = string == null ? '' : '' + string;
      return testRegexp.test(string) ? string.replace(replaceRegexp, escaper) : string;
    };
  };

  var htmlEscape = createEscaper(escapeMap);

  /**
   * ------------------------------------------------------------------------
   * Constants
   * ------------------------------------------------------------------------
   */

  var keyCodeMap = {
    32: ' ',
    48: '0',
    49: '1',
    50: '2',
    51: '3',
    52: '4',
    53: '5',
    54: '6',
    55: '7',
    56: '8',
    57: '9',
    59: ';',
    65: 'A',
    66: 'B',
    67: 'C',
    68: 'D',
    69: 'E',
    70: 'F',
    71: 'G',
    72: 'H',
    73: 'I',
    74: 'J',
    75: 'K',
    76: 'L',
    77: 'M',
    78: 'N',
    79: 'O',
    80: 'P',
    81: 'Q',
    82: 'R',
    83: 'S',
    84: 'T',
    85: 'U',
    86: 'V',
    87: 'W',
    88: 'X',
    89: 'Y',
    90: 'Z',
    96: '0',
    97: '1',
    98: '2',
    99: '3',
    100: '4',
    101: '5',
    102: '6',
    103: '7',
    104: '8',
    105: '9'
  };

  var keyCodes = {
    ESCAPE: 27, // KeyboardEvent.which value for Escape (Esc) key
    ENTER: 13, // KeyboardEvent.which value for Enter key
    SPACE: 32, // KeyboardEvent.which value for space key
    TAB: 9, // KeyboardEvent.which value for tab key
    ARROW_UP: 38, // KeyboardEvent.which value for up arrow key
    ARROW_DOWN: 40 // KeyboardEvent.which value for down arrow key
  }

  var version = {
    success: false,
    major: '3'
  };

  try {
    version.full = ($.fn.dropdown.Constructor.VERSION || '').split(' ')[0].split('.');
    version.major = version.full[0];
    version.success = true;
  } catch (err) {
    // do nothing
  }

  var selectId = 0;

  var EVENT_KEY = '.bs.select';

  var classNames = {
    DISABLED: 'disabled',
    DIVIDER: 'divider',
    SHOW: 'open',
    DROPUP: 'dropup',
    MENU: 'dropdown-menu',
    MENURIGHT: 'dropdown-menu-right',
    MENULEFT: 'dropdown-menu-left',
    // to-do: replace with more advanced template/customization options
    BUTTONCLASS: 'btn-default',
    POPOVERHEADER: 'popover-title',
    ICONBASE: 'glyphicon',
    TICKICON: 'glyphicon-ok'
  }

  var Selector = {
    MENU: '.' + classNames.MENU
  }

  var elementTemplates = {
    div: document.createElement('div'),
    span: document.createElement('span'),
    i: document.createElement('i'),
    subtext: document.createElement('small'),
    a: document.createElement('a'),
    li: document.createElement('li'),
    whitespace: document.createTextNode('\u00A0'),
    fragment: document.createDocumentFragment()
  }

  elementTemplates.noResults = elementTemplates.li.cloneNode(false);
  elementTemplates.noResults.className = 'no-results';

  elementTemplates.a.setAttribute('role', 'option');
  elementTemplates.a.className = 'dropdown-item';

  elementTemplates.subtext.className = 'text-muted';

  elementTemplates.text = elementTemplates.span.cloneNode(false);
  elementTemplates.text.className = 'text';

  elementTemplates.checkMark = elementTemplates.span.cloneNode(false);

  var REGEXP_ARROW = new RegExp(keyCodes.ARROW_UP + '|' + keyCodes.ARROW_DOWN);
  var REGEXP_TAB_OR_ESCAPE = new RegExp('^' + keyCodes.TAB + '$|' + keyCodes.ESCAPE);

  var generateOption = {
    li: function (content, classes, optgroup) {
      var li = elementTemplates.li.cloneNode(false);

      if (content) {
        if (content.nodeType === 1 || content.nodeType === 11) {
          li.appendChild(content);
        } else {
          li.innerHTML = content;
        }
      }

      if (typeof classes !== 'undefined' && classes !== '') li.className = classes;
      if (typeof optgroup !== 'undefined' && optgroup !== null) li.classList.add('optgroup-' + optgroup);

      return li;
    },

    a: function (text, classes, inline) {
      var a = elementTemplates.a.cloneNode(true);

      if (text) {
        if (text.nodeType === 11) {
          a.appendChild(text);
        } else {
          a.insertAdjacentHTML('beforeend', text);
        }
      }

      if (typeof classes !== 'undefined' && classes !== '') a.classList.add.apply(a.classList, classes.split(/\s+/));
      if (inline) a.setAttribute('style', inline);

      return a;
    },

    text: function (options, useFragment) {
      var textElement = elementTemplates.text.cloneNode(false),
          subtextElement,
          iconElement;

      if (options.content) {
        textElement.innerHTML = options.content;
      } else {
        textElement.textContent = options.text;

        if (options.icon) {
          var whitespace = elementTemplates.whitespace.cloneNode(false);

          // need to use <i> for icons in the button to prevent a breaking change
          // note: switch to span in next major release
          iconElement = (useFragment === true ? elementTemplates.i : elementTemplates.span).cloneNode(false);
          iconElement.className = this.options.iconBase + ' ' + options.icon;

          elementTemplates.fragment.appendChild(iconElement);
          elementTemplates.fragment.appendChild(whitespace);
        }

        if (options.subtext) {
          subtextElement = elementTemplates.subtext.cloneNode(false);
          subtextElement.textContent = options.subtext;
          textElement.appendChild(subtextElement);
        }
      }

      if (useFragment === true) {
        while (textElement.childNodes.length > 0) {
          elementTemplates.fragment.appendChild(textElement.childNodes[0]);
        }
      } else {
        elementTemplates.fragment.appendChild(textElement);
      }

      return elementTemplates.fragment;
    },

    label: function (options) {
      var textElement = elementTemplates.text.cloneNode(false),
          subtextElement,
          iconElement;

      textElement.innerHTML = options.display;

      if (options.icon) {
        var whitespace = elementTemplates.whitespace.cloneNode(false);

        iconElement = elementTemplates.span.cloneNode(false);
        iconElement.className = this.options.iconBase + ' ' + options.icon;

        elementTemplates.fragment.appendChild(iconElement);
        elementTemplates.fragment.appendChild(whitespace);
      }

      if (options.subtext) {
        subtextElement = elementTemplates.subtext.cloneNode(false);
        subtextElement.textContent = options.subtext;
        textElement.appendChild(subtextElement);
      }

      elementTemplates.fragment.appendChild(textElement);

      return elementTemplates.fragment;
    }
  }

  function showNoResults (searchMatch, searchValue) {
    if (!searchMatch.length) {
      elementTemplates.noResults.innerHTML = this.options.noneResultsText.replace('{0}', '"' + htmlEscape(searchValue) + '"');
      this.$menuInner[0].firstChild.appendChild(elementTemplates.noResults);
    }
  }

  var Selectpicker = function (element, options) {
    var that = this;

    // bootstrap-select has been initialized - revert valHooks.select.set back to its original function
    if (!valHooks.useDefault) {
      $.valHooks.select.set = valHooks._set;
      valHooks.useDefault = true;
    }

    this.$element = $(element);
    this.$newElement = null;
    this.$button = null;
    this.$menu = null;
    this.options = options;
    this.selectpicker = {
      main: {},
      search: {},
      current: {}, // current changes if a search is in progress
      view: {},
      isSearching: false,
      keydown: {
        keyHistory: '',
        resetKeyHistory: {
          start: function () {
            return setTimeout(function () {
              that.selectpicker.keydown.keyHistory = '';
            }, 800);
          }
        }
      }
    };

    this.sizeInfo = {};

    // If we have no title yet, try to pull it from the html title attribute (jQuery doesnt' pick it up as it's not a
    // data-attribute)
    if (this.options.title === null) {
      this.options.title = this.$element.attr('title');
    }

    // Format window padding
    var winPad = this.options.windowPadding;
    if (typeof winPad === 'number') {
      this.options.windowPadding = [winPad, winPad, winPad, winPad];
    }

    // Expose public methods
    this.val = Selectpicker.prototype.val;
    this.render = Selectpicker.prototype.render;
    this.refresh = Selectpicker.prototype.refresh;
    this.setStyle = Selectpicker.prototype.setStyle;
    this.selectAll = Selectpicker.prototype.selectAll;
    this.deselectAll = Selectpicker.prototype.deselectAll;
    this.destroy = Selectpicker.prototype.destroy;
    this.remove = Selectpicker.prototype.remove;
    this.show = Selectpicker.prototype.show;
    this.hide = Selectpicker.prototype.hide;

    this.init();
  };

  Selectpicker.VERSION = '1.13.18';

  // part of this is duplicated in i18n/defaults-en_US.js. Make sure to update both.
  Selectpicker.DEFAULTS = {
    noneSelectedText: 'Nothing selected',
    noneResultsText: 'No results matched {0}',
    countSelectedText: function (numSelected, numTotal) {
      return (numSelected == 1) ? '{0} item selected' : '{0} items selected';
    },
    maxOptionsText: function (numAll, numGroup) {
      return [
        (numAll == 1) ? 'Limit reached ({n} item max)' : 'Limit reached ({n} items max)',
        (numGroup == 1) ? 'Group limit reached ({n} item max)' : 'Group limit reached ({n} items max)'
      ];
    },
    selectAllText: 'Select All',
    deselectAllText: 'Deselect All',
    doneButton: false,
    doneButtonText: 'Close',
    multipleSeparator: ', ',
    styleBase: 'btn',
    style: classNames.BUTTONCLASS,
    size: 'auto',
    title: null,
    selectedTextFormat: 'values',
    width: false,
    container: false,
    hideDisabled: false,
    showSubtext: false,
    showIcon: true,
    showContent: true,
    dropupAuto: true,
    header: false,
    liveSearch: false,
    liveSearchPlaceholder: null,
    liveSearchNormalize: false,
    liveSearchStyle: 'contains',
    actionsBox: false,
    iconBase: classNames.ICONBASE,
    tickIcon: classNames.TICKICON,
    showTick: false,
    template: {
      caret: '<span class="caret"></span>'
    },
    maxOptions: false,
    mobile: false,
    selectOnTab: false,
    dropdownAlignRight: false,
    windowPadding: 0,
    virtualScroll: 600,
    display: false,
    sanitize: true,
    sanitizeFn: null,
    whiteList: DefaultWhitelist
  };

  Selectpicker.prototype = {

    constructor: Selectpicker,

    init: function () {
      var that = this,
          id = this.$element.attr('id'),
          element = this.$element[0],
          form = element.form;

      selectId++;
      this.selectId = 'bs-select-' + selectId;

      element.classList.add('bs-select-hidden');

      this.multiple = this.$element.prop('multiple');
      this.autofocus = this.$element.prop('autofocus');

      if (element.classList.contains('show-tick')) {
        this.options.showTick = true;
      }

      this.$newElement = this.createDropdown();
      this.buildData();
      this.$element
        .after(this.$newElement)
        .prependTo(this.$newElement);

      // ensure select is associated with form element if it got unlinked after moving it inside newElement
      if (form && element.form === null) {
        if (!form.id) form.id = 'form-' + this.selectId;
        element.setAttribute('form', form.id);
      }

      this.$button = this.$newElement.children('button');
      this.$menu = this.$newElement.children(Selector.MENU);
      this.$menuInner = this.$menu.children('.inner');
      this.$searchbox = this.$menu.find('input');

      element.classList.remove('bs-select-hidden');

      if (this.options.dropdownAlignRight === true) this.$menu[0].classList.add(classNames.MENURIGHT);

      if (typeof id !== 'undefined') {
        this.$button.attr('data-id', id);
      }

      this.checkDisabled();
      this.clickListener();

      if (this.options.liveSearch) {
        this.liveSearchListener();
        this.focusedParent = this.$searchbox[0];
      } else {
        this.focusedParent = this.$menuInner[0];
      }

      this.setStyle();
      this.render();
      this.setWidth();
      if (this.options.container) {
        this.selectPosition();
      } else {
        this.$element.on('hide' + EVENT_KEY, function () {
          if (that.isVirtual()) {
            // empty menu on close
            var menuInner = that.$menuInner[0],
                emptyMenu = menuInner.firstChild.cloneNode(false);

            // replace the existing UL with an empty one - this is faster than $.empty() or innerHTML = ''
            menuInner.replaceChild(emptyMenu, menuInner.firstChild);
            menuInner.scrollTop = 0;
          }
        });
      }
      this.$menu.data('this', this);
      this.$newElement.data('this', this);
      if (this.options.mobile) this.mobile();

      this.$newElement.on({
        'hide.bs.dropdown': function (e) {
          that.$element.trigger('hide' + EVENT_KEY, e);
        },
        'hidden.bs.dropdown': function (e) {
          that.$element.trigger('hidden' + EVENT_KEY, e);
        },
        'show.bs.dropdown': function (e) {
          that.$element.trigger('show' + EVENT_KEY, e);
        },
        'shown.bs.dropdown': function (e) {
          that.$element.trigger('shown' + EVENT_KEY, e);
        }
      });

      if (element.hasAttribute('required')) {
        this.$element.on('invalid' + EVENT_KEY, function () {
          that.$button[0].classList.add('bs-invalid');

          that.$element
            .on('shown' + EVENT_KEY + '.invalid', function () {
              that.$element
                .val(that.$element.val()) // set the value to hide the validation message in Chrome when menu is opened
                .off('shown' + EVENT_KEY + '.invalid');
            })
            .on('rendered' + EVENT_KEY, function () {
              // if select is no longer invalid, remove the bs-invalid class
              if (this.validity.valid) that.$button[0].classList.remove('bs-invalid');
              that.$element.off('rendered' + EVENT_KEY);
            });

          that.$button.on('blur' + EVENT_KEY, function () {
            that.$element.trigger('focus').trigger('blur');
            that.$button.off('blur' + EVENT_KEY);
          });
        });
      }

      setTimeout(function () {
        that.buildList();
        that.$element.trigger('loaded' + EVENT_KEY);
      });
    },

    createDropdown: function () {
      // Options
      // If we are multiple or showTick option is set, then add the show-tick class
      var showTick = (this.multiple || this.options.showTick) ? ' show-tick' : '',
          multiselectable = this.multiple ? ' aria-multiselectable="true"' : '',
          inputGroup = '',
          autofocus = this.autofocus ? ' autofocus' : '';

      if (version.major < 4 && this.$element.parent().hasClass('input-group')) {
        inputGroup = ' input-group-btn';
      }

      // Elements
      var drop,
          header = '',
          searchbox = '',
          actionsbox = '',
          donebutton = '';

      if (this.options.header) {
        header =
          '<div class="' + classNames.POPOVERHEADER + '">' +
            '<button type="button" class="close" aria-hidden="true">&times;</button>' +
              this.options.header +
          '</div>';
      }

      if (this.options.liveSearch) {
        searchbox =
          '<div class="bs-searchbox">' +
            '<input type="search" class="form-control" autocomplete="off"' +
              (
                this.options.liveSearchPlaceholder === null ? ''
                :
                ' placeholder="' + htmlEscape(this.options.liveSearchPlaceholder) + '"'
              ) +
              ' role="combobox" aria-label="Search" aria-controls="' + this.selectId + '" aria-autocomplete="list">' +
          '</div>';
      }

      if (this.multiple && this.options.actionsBox) {
        actionsbox =
          '<div class="bs-actionsbox">' +
            '<div class="btn-group btn-group-sm btn-block">' +
              '<button type="button" class="actions-btn bs-select-all btn ' + classNames.BUTTONCLASS + '">' +
                this.options.selectAllText +
              '</button>' +
              '<button type="button" class="actions-btn bs-deselect-all btn ' + classNames.BUTTONCLASS + '">' +
                this.options.deselectAllText +
              '</button>' +
            '</div>' +
          '</div>';
      }

      if (this.multiple && this.options.doneButton) {
        donebutton =
          '<div class="bs-donebutton">' +
            '<div class="btn-group btn-block">' +
              '<button type="button" class="btn btn-sm ' + classNames.BUTTONCLASS + '">' +
                this.options.doneButtonText +
              '</button>' +
            '</div>' +
          '</div>';
      }

      drop =
        '<div class="dropdown bootstrap-select' + showTick + inputGroup + '">' +
          '<button type="button" tabindex="-1" class="' + this.options.styleBase + ' dropdown-toggle" ' + (this.options.display === 'static' ? 'data-display="static"' : '') + 'data-toggle="dropdown"' + autofocus + ' role="combobox" aria-owns="' + this.selectId + '" aria-haspopup="listbox" aria-expanded="false">' +
            '<div class="filter-option">' +
              '<div class="filter-option-inner">' +
                '<div class="filter-option-inner-inner"></div>' +
              '</div> ' +
            '</div>' +
            (
              version.major === '4' ? ''
              :
              '<span class="bs-caret">' +
                this.options.template.caret +
              '</span>'
            ) +
          '</button>' +
          '<div class="' + classNames.MENU + ' ' + (version.major === '4' ? '' : classNames.SHOW) + '">' +
            header +
            searchbox +
            actionsbox +
            '<div class="inner ' + classNames.SHOW + '" role="listbox" id="' + this.selectId + '" tabindex="-1" ' + multiselectable + '>' +
                '<ul class="' + classNames.MENU + ' inner ' + (version.major === '4' ? classNames.SHOW : '') + '" role="presentation">' +
                '</ul>' +
            '</div>' +
            donebutton +
          '</div>' +
        '</div>';

      return $(drop);
    },

    setPositionData: function () {
      this.selectpicker.view.canHighlight = [];
      this.selectpicker.view.size = 0;
      this.selectpicker.view.firstHighlightIndex = false;

      for (var i = 0; i < this.selectpicker.current.data.length; i++) {
        var li = this.selectpicker.current.data[i],
            canHighlight = true;

        if (li.type === 'divider') {
          canHighlight = false;
          li.height = this.sizeInfo.dividerHeight;
        } else if (li.type === 'optgroup-label') {
          canHighlight = false;
          li.height = this.sizeInfo.dropdownHeaderHeight;
        } else {
          li.height = this.sizeInfo.liHeight;
        }

        if (li.disabled) canHighlight = false;

        this.selectpicker.view.canHighlight.push(canHighlight);

        if (canHighlight) {
          this.selectpicker.view.size++;
          li.posinset = this.selectpicker.view.size;
          if (this.selectpicker.view.firstHighlightIndex === false) this.selectpicker.view.firstHighlightIndex = i;
        }

        li.position = (i === 0 ? 0 : this.selectpicker.current.data[i - 1].position) + li.height;
      }
    },

    isVirtual: function () {
      return (this.options.virtualScroll !== false) && (this.selectpicker.main.elements.length >= this.options.virtualScroll) || this.options.virtualScroll === true;
    },

    createView: function (isSearching, setSize, refresh) {
      var that = this,
          scrollTop = 0,
          active = [],
          selected,
          prevActive;

      this.selectpicker.isSearching = isSearching;
      this.selectpicker.current = isSearching ? this.selectpicker.search : this.selectpicker.main;

      this.setPositionData();

      if (setSize) {
        if (refresh) {
          scrollTop = this.$menuInner[0].scrollTop;
        } else if (!that.multiple) {
          var element = that.$element[0],
              selectedIndex = (element.options[element.selectedIndex] || {}).liIndex;

          if (typeof selectedIndex === 'number' && that.options.size !== false) {
            var selectedData = that.selectpicker.main.data[selectedIndex],
                position = selectedData && selectedData.position;

            if (position) {
              scrollTop = position - ((that.sizeInfo.menuInnerHeight + that.sizeInfo.liHeight) / 2);
            }
          }
        }
      }

      scroll(scrollTop, true);

      this.$menuInner.off('scroll.createView').on('scroll.createView', function (e, updateValue) {
        if (!that.noScroll) scroll(this.scrollTop, updateValue);
        that.noScroll = false;
      });

      function scroll (scrollTop, init) {
        var size = that.selectpicker.current.elements.length,
            chunks = [],
            chunkSize,
            chunkCount,
            firstChunk,
            lastChunk,
            currentChunk,
            prevPositions,
            positionIsDifferent,
            previousElements,
            menuIsDifferent = true,
            isVirtual = that.isVirtual();

        that.selectpicker.view.scrollTop = scrollTop;

        chunkSize = Math.ceil(that.sizeInfo.menuInnerHeight / that.sizeInfo.liHeight * 1.5); // number of options in a chunk
        chunkCount = Math.round(size / chunkSize) || 1; // number of chunks

        for (var i = 0; i < chunkCount; i++) {
          var endOfChunk = (i + 1) * chunkSize;

          if (i === chunkCount - 1) {
            endOfChunk = size;
          }

          chunks[i] = [
            (i) * chunkSize + (!i ? 0 : 1),
            endOfChunk
          ];

          if (!size) break;

          if (currentChunk === undefined && scrollTop - 1 <= that.selectpicker.current.data[endOfChunk - 1].position - that.sizeInfo.menuInnerHeight) {
            currentChunk = i;
          }
        }

        if (currentChunk === undefined) currentChunk = 0;

        prevPositions = [that.selectpicker.view.position0, that.selectpicker.view.position1];

        // always display previous, current, and next chunks
        firstChunk = Math.max(0, currentChunk - 1);
        lastChunk = Math.min(chunkCount - 1, currentChunk + 1);

        that.selectpicker.view.position0 = isVirtual === false ? 0 : (Math.max(0, chunks[firstChunk][0]) || 0);
        that.selectpicker.view.position1 = isVirtual === false ? size : (Math.min(size, chunks[lastChunk][1]) || 0);

        positionIsDifferent = prevPositions[0] !== that.selectpicker.view.position0 || prevPositions[1] !== that.selectpicker.view.position1;

        if (that.activeIndex !== undefined) {
          prevActive = that.selectpicker.main.elements[that.prevActiveIndex];
          active = that.selectpicker.main.elements[that.activeIndex];
          selected = that.selectpicker.main.elements[that.selectedIndex];

          if (init) {
            if (that.activeIndex !== that.selectedIndex) {
              that.defocusItem(active);
            }
            that.activeIndex = undefined;
          }

          if (that.activeIndex && that.activeIndex !== that.selectedIndex) {
            that.defocusItem(selected);
          }
        }

        if (that.prevActiveIndex !== undefined && that.prevActiveIndex !== that.activeIndex && that.prevActiveIndex !== that.selectedIndex) {
          that.defocusItem(prevActive);
        }

        if (init || positionIsDifferent) {
          previousElements = that.selectpicker.view.visibleElements ? that.selectpicker.view.visibleElements.slice() : [];

          if (isVirtual === false) {
            that.selectpicker.view.visibleElements = that.selectpicker.current.elements;
          } else {
            that.selectpicker.view.visibleElements = that.selectpicker.current.elements.slice(that.selectpicker.view.position0, that.selectpicker.view.position1);
          }

          that.setOptionStatus();

          // if searching, check to make sure the list has actually been updated before updating DOM
          // this prevents unnecessary repaints
          if (isSearching || (isVirtual === false && init)) menuIsDifferent = !isEqual(previousElements, that.selectpicker.view.visibleElements);

          // if virtual scroll is disabled and not searching,
          // menu should never need to be updated more than once
          if ((init || isVirtual === true) && menuIsDifferent) {
            var menuInner = that.$menuInner[0],
                menuFragment = document.createDocumentFragment(),
                emptyMenu = menuInner.firstChild.cloneNode(false),
                marginTop,
                marginBottom,
                elements = that.selectpicker.view.visibleElements,
                toSanitize = [];

            // replace the existing UL with an empty one - this is faster than $.empty()
            menuInner.replaceChild(emptyMenu, menuInner.firstChild);

            for (var i = 0, visibleElementsLen = elements.length; i < visibleElementsLen; i++) {
              var element = elements[i],
                  elText,
                  elementData;

              if (that.options.sanitize) {
                elText = element.lastChild;

                if (elText) {
                  elementData = that.selectpicker.current.data[i + that.selectpicker.view.position0];

                  if (elementData && elementData.content && !elementData.sanitized) {
                    toSanitize.push(elText);
                    elementData.sanitized = true;
                  }
                }
              }

              menuFragment.appendChild(element);
            }

            if (that.options.sanitize && toSanitize.length) {
              sanitizeHtml(toSanitize, that.options.whiteList, that.options.sanitizeFn);
            }

            if (isVirtual === true) {
              marginTop = (that.selectpicker.view.position0 === 0 ? 0 : that.selectpicker.current.data[that.selectpicker.view.position0 - 1].position);
              marginBottom = (that.selectpicker.view.position1 > size - 1 ? 0 : that.selectpicker.current.data[size - 1].position - that.selectpicker.current.data[that.selectpicker.view.position1 - 1].position);

              menuInner.firstChild.style.marginTop = marginTop + 'px';
              menuInner.firstChild.style.marginBottom = marginBottom + 'px';
            } else {
              menuInner.firstChild.style.marginTop = 0;
              menuInner.firstChild.style.marginBottom = 0;
            }

            menuInner.firstChild.appendChild(menuFragment);

            // if an option is encountered that is wider than the current menu width, update the menu width accordingly
            // switch to ResizeObserver with increased browser support
            if (isVirtual === true && that.sizeInfo.hasScrollBar) {
              var menuInnerInnerWidth = menuInner.firstChild.offsetWidth;

              if (init && menuInnerInnerWidth < that.sizeInfo.menuInnerInnerWidth && that.sizeInfo.totalMenuWidth > that.sizeInfo.selectWidth) {
                menuInner.firstChild.style.minWidth = that.sizeInfo.menuInnerInnerWidth + 'px';
              } else if (menuInnerInnerWidth > that.sizeInfo.menuInnerInnerWidth) {
                // set to 0 to get actual width of menu
                that.$menu[0].style.minWidth = 0;

                var actualMenuWidth = menuInner.firstChild.offsetWidth;

                if (actualMenuWidth > that.sizeInfo.menuInnerInnerWidth) {
                  that.sizeInfo.menuInnerInnerWidth = actualMenuWidth;
                  menuInner.firstChild.style.minWidth = that.sizeInfo.menuInnerInnerWidth + 'px';
                }

                // reset to default CSS styling
                that.$menu[0].style.minWidth = '';
              }
            }
          }
        }

        that.prevActiveIndex = that.activeIndex;

        if (!that.options.liveSearch) {
          that.$menuInner.trigger('focus');
        } else if (isSearching && init) {
          var index = 0,
              newActive;

          if (!that.selectpicker.view.canHighlight[index]) {
            index = 1 + that.selectpicker.view.canHighlight.slice(1).indexOf(true);
          }

          newActive = that.selectpicker.view.visibleElements[index];

          that.defocusItem(that.selectpicker.view.currentActive);

          that.activeIndex = (that.selectpicker.current.data[index] || {}).index;

          that.focusItem(newActive);
        }
      }

      $(window)
        .off('resize' + EVENT_KEY + '.' + this.selectId + '.createView')
        .on('resize' + EVENT_KEY + '.' + this.selectId + '.createView', function () {
          var isActive = that.$newElement.hasClass(classNames.SHOW);

          if (isActive) scroll(that.$menuInner[0].scrollTop);
        });
    },

    focusItem: function (li, liData, noStyle) {
      if (li) {
        liData = liData || this.selectpicker.main.data[this.activeIndex];
        var a = li.firstChild;

        if (a) {
          a.setAttribute('aria-setsize', this.selectpicker.view.size);
          a.setAttribute('aria-posinset', liData.posinset);

          if (noStyle !== true) {
            this.focusedParent.setAttribute('aria-activedescendant', a.id);
            li.classList.add('active');
            a.classList.add('active');
          }
        }
      }
    },

    defocusItem: function (li) {
      if (li) {
        li.classList.remove('active');
        if (li.firstChild) li.firstChild.classList.remove('active');
      }
    },

    setPlaceholder: function () {
      var that = this,
          updateIndex = false;

      if (this.options.title && !this.multiple) {
        if (!this.selectpicker.view.titleOption) this.selectpicker.view.titleOption = document.createElement('option');

        // this option doesn't create a new <li> element, but does add a new option at the start,
        // so startIndex should increase to prevent having to check every option for the bs-title-option class
        updateIndex = true;

        var element = this.$element[0],
            selectTitleOption = false,
            titleNotAppended = !this.selectpicker.view.titleOption.parentNode,
            selectedIndex = element.selectedIndex,
            selectedOption = element.options[selectedIndex],
            navigation = window.performance && window.performance.getEntriesByType('navigation'),
            // Safari doesn't support getEntriesByType('navigation') - fall back to performance.navigation
            isNotBackForward = (navigation && navigation.length) ? navigation[0].type !== 'back_forward' : window.performance.navigation.type !== 2;

        if (titleNotAppended) {
          // Use native JS to prepend option (faster)
          this.selectpicker.view.titleOption.className = 'bs-title-option';
          this.selectpicker.view.titleOption.value = '';

          // Check if selected or data-selected attribute is already set on an option. If not, select the titleOption option.
          // the selected item may have been changed by user or programmatically before the bootstrap select plugin runs,
          // if so, the select will have the data-selected attribute
          selectTitleOption = !selectedOption || (selectedIndex === 0 && selectedOption.defaultSelected === false && this.$element.data('selected') === undefined);
        }

        if (titleNotAppended || this.selectpicker.view.titleOption.index !== 0) {
          element.insertBefore(this.selectpicker.view.titleOption, element.firstChild);
        }

        // Set selected *after* appending to select,
        // otherwise the option doesn't get selected in IE
        // set using selectedIndex, as setting the selected attr to true here doesn't work in IE11
        if (selectTitleOption && isNotBackForward) {
          element.selectedIndex = 0;
        } else if (document.readyState !== 'complete') {
          // if navigation type is back_forward, there's a chance the select will have its value set by BFCache
          // wait for that value to be set, then run render again
          window.addEventListener('pageshow', function () {
            if (that.selectpicker.view.displayedValue !== element.value) that.render();
          });
        }
      }

      return updateIndex;
    },

    buildData: function () {
      var optionSelector = ':not([hidden]):not([data-hidden="true"])',
          mainData = [],
          optID = 0,
          startIndex = this.setPlaceholder() ? 1 : 0; // append the titleOption if necessary and skip the first option in the loop

      if (this.options.hideDisabled) optionSelector += ':not(:disabled)';

      var selectOptions = this.$element[0].querySelectorAll('select > *' + optionSelector);

      function addDivider (config) {
        var previousData = mainData[mainData.length - 1];

        // ensure optgroup doesn't create back-to-back dividers
        if (
          previousData &&
          previousData.type === 'divider' &&
          (previousData.optID || config.optID)
        ) {
          return;
        }

        config = config || {};
        config.type = 'divider';

        mainData.push(config);
      }

      function addOption (option, config) {
        config = config || {};

        config.divider = option.getAttribute('data-divider') === 'true';

        if (config.divider) {
          addDivider({
            optID: config.optID
          });
        } else {
          var liIndex = mainData.length,
              cssText = option.style.cssText,
              inlineStyle = cssText ? htmlEscape(cssText) : '',
              optionClass = (option.className || '') + (config.optgroupClass || '');

          if (config.optID) optionClass = 'opt ' + optionClass;

          config.optionClass = optionClass.trim();
          config.inlineStyle = inlineStyle;
          config.text = option.textContent;

          config.content = option.getAttribute('data-content');
          config.tokens = option.getAttribute('data-tokens');
          config.subtext = option.getAttribute('data-subtext');
          config.icon = option.getAttribute('data-icon');

          option.liIndex = liIndex;

          config.display = config.content || config.text;
          config.type = 'option';
          config.index = liIndex;
          config.option = option;
          config.selected = !!option.selected;
          config.disabled = config.disabled || !!option.disabled;

          mainData.push(config);
        }
      }

      function addOptgroup (index, selectOptions) {
        var optgroup = selectOptions[index],
            // skip placeholder option
            previous = index - 1 < startIndex ? false : selectOptions[index - 1],
            next = selectOptions[index + 1],
            options = optgroup.querySelectorAll('option' + optionSelector);

        if (!options.length) return;

        var config = {
              display: htmlEscape(optgroup.label),
              subtext: optgroup.getAttribute('data-subtext'),
              icon: optgroup.getAttribute('data-icon'),
              type: 'optgroup-label',
              optgroupClass: ' ' + (optgroup.className || '')
            },
            headerIndex,
            lastIndex;

        optID++;

        if (previous) {
          addDivider({ optID: optID });
        }

        config.optID = optID;

        mainData.push(config);

        for (var j = 0, len = options.length; j < len; j++) {
          var option = options[j];

          if (j === 0) {
            headerIndex = mainData.length - 1;
            lastIndex = headerIndex + len;
          }

          addOption(option, {
            headerIndex: headerIndex,
            lastIndex: lastIndex,
            optID: config.optID,
            optgroupClass: config.optgroupClass,
            disabled: optgroup.disabled
          });
        }

        if (next) {
          addDivider({ optID: optID });
        }
      }

      for (var len = selectOptions.length, i = startIndex; i < len; i++) {
        var item = selectOptions[i];

        if (item.tagName !== 'OPTGROUP') {
          addOption(item, {});
        } else {
          addOptgroup(i, selectOptions);
        }
      }

      this.selectpicker.main.data = this.selectpicker.current.data = mainData;
    },

    buildList: function () {
      var that = this,
          selectData = this.selectpicker.main.data,
          mainElements = [],
          widestOptionLength = 0;

      if ((that.options.showTick || that.multiple) && !elementTemplates.checkMark.parentNode) {
        elementTemplates.checkMark.className = this.options.iconBase + ' ' + that.options.tickIcon + ' check-mark';
        elementTemplates.a.appendChild(elementTemplates.checkMark);
      }

      function buildElement (item) {
        var liElement,
            combinedLength = 0;

        switch (item.type) {
          case 'divider':
            liElement = generateOption.li(
              false,
              classNames.DIVIDER,
              (item.optID ? item.optID + 'div' : undefined)
            );

            break;

          case 'option':
            liElement = generateOption.li(
              generateOption.a(
                generateOption.text.call(that, item),
                item.optionClass,
                item.inlineStyle
              ),
              '',
              item.optID
            );

            if (liElement.firstChild) {
              liElement.firstChild.id = that.selectId + '-' + item.index;
            }

            break;

          case 'optgroup-label':
            liElement = generateOption.li(
              generateOption.label.call(that, item),
              'dropdown-header' + item.optgroupClass,
              item.optID
            );

            break;
        }

        item.element = liElement;
        mainElements.push(liElement);

        // count the number of characters in the option - not perfect, but should work in most cases
        if (item.display) combinedLength += item.display.length;
        if (item.subtext) combinedLength += item.subtext.length;
        // if there is an icon, ensure this option's width is checked
        if (item.icon) combinedLength += 1;

        if (combinedLength > widestOptionLength) {
          widestOptionLength = combinedLength;

          // guess which option is the widest
          // use this when calculating menu width
          // not perfect, but it's fast, and the width will be updating accordingly when scrolling
          that.selectpicker.view.widestOption = mainElements[mainElements.length - 1];
        }
      }

      for (var len = selectData.length, i = 0; i < len; i++) {
        var item = selectData[i];

        buildElement(item);
      }

      this.selectpicker.main.elements = this.selectpicker.current.elements = mainElements;
    },

    findLis: function () {
      return this.$menuInner.find('.inner > li');
    },

    render: function () {
      var that = this,
          element = this.$element[0],
          // ensure titleOption is appended and selected (if necessary) before getting selectedOptions
          placeholderSelected = this.setPlaceholder() && element.selectedIndex === 0,
          selectedOptions = getSelectedOptions(element, this.options.hideDisabled),
          selectedCount = selectedOptions.length,
          button = this.$button[0],
          buttonInner = button.querySelector('.filter-option-inner-inner'),
          multipleSeparator = document.createTextNode(this.options.multipleSeparator),
          titleFragment = elementTemplates.fragment.cloneNode(false),
          showCount,
          countMax,
          hasContent = false;

      button.classList.toggle('bs-placeholder', that.multiple ? !selectedCount : !getSelectValues(element, selectedOptions));

      if (!that.multiple && selectedOptions.length === 1) {
        that.selectpicker.view.displayedValue = getSelectValues(element, selectedOptions);
      }

      if (this.options.selectedTextFormat === 'static') {
        titleFragment = generateOption.text.call(this, { text: this.options.title }, true);
      } else {
        showCount = this.multiple && this.options.selectedTextFormat.indexOf('count') !== -1 && selectedCount > 1;

        // determine if the number of selected options will be shown (showCount === true)
        if (showCount) {
          countMax = this.options.selectedTextFormat.split('>');
          showCount = (countMax.length > 1 && selectedCount > countMax[1]) || (countMax.length === 1 && selectedCount >= 2);
        }

        // only loop through all selected options if the count won't be shown
        if (showCount === false) {
          if (!placeholderSelected) {
            for (var selectedIndex = 0; selectedIndex < selectedCount; selectedIndex++) {
              if (selectedIndex < 50) {
                var option = selectedOptions[selectedIndex],
                    thisData = this.selectpicker.main.data[option.liIndex],
                    titleOptions = {};

                if (this.multiple && selectedIndex > 0) {
                  titleFragment.appendChild(multipleSeparator.cloneNode(false));
                }

                if (option.title) {
                  titleOptions.text = option.title;
                } else if (thisData) {
                  if (thisData.content && that.options.showContent) {
                    titleOptions.content = thisData.content.toString();
                    hasContent = true;
                  } else {
                    if (that.options.showIcon) {
                      titleOptions.icon = thisData.icon;
                    }
                    if (that.options.showSubtext && !that.multiple && thisData.subtext) titleOptions.subtext = ' ' + thisData.subtext;
                    titleOptions.text = option.textContent.trim();
                  }
                }

                titleFragment.appendChild(generateOption.text.call(this, titleOptions, true));
              } else {
                break;
              }
            }

            // add ellipsis
            if (selectedCount > 49) {
              titleFragment.appendChild(document.createTextNode('...'));
            }
          }
        } else {
          var optionSelector = ':not([hidden]):not([data-hidden="true"]):not([data-divider="true"])';
          if (this.options.hideDisabled) optionSelector += ':not(:disabled)';

          // If this is a multiselect, and selectedTextFormat is count, then show 1 of 2 selected, etc.
          var totalCount = this.$element[0].querySelectorAll('select > option' + optionSelector + ', optgroup' + optionSelector + ' option' + optionSelector).length,
              tr8nText = (typeof this.options.countSelectedText === 'function') ? this.options.countSelectedText(selectedCount, totalCount) : this.options.countSelectedText;

          titleFragment = generateOption.text.call(this, {
            text: tr8nText.replace('{0}', selectedCount.toString()).replace('{1}', totalCount.toString())
          }, true);
        }
      }

      if (this.options.title == undefined) {
        // use .attr to ensure undefined is returned if title attribute is not set
        this.options.title = this.$element.attr('title');
      }

      // If the select doesn't have a title, then use the default, or if nothing is set at all, use noneSelectedText
      if (!titleFragment.childNodes.length) {
        titleFragment = generateOption.text.call(this, {
          text: typeof this.options.title !== 'undefined' ? this.options.title : this.options.noneSelectedText
        }, true);
      }

      // strip all HTML tags and trim the result, then unescape any escaped tags
      button.title = titleFragment.textContent.replace(/<[^>]*>?/g, '').trim();

      if (this.options.sanitize && hasContent) {
        sanitizeHtml([titleFragment], that.options.whiteList, that.options.sanitizeFn);
      }

      buttonInner.innerHTML = '';
      buttonInner.appendChild(titleFragment);

      if (version.major < 4 && this.$newElement[0].classList.contains('bs3-has-addon')) {
        var filterExpand = button.querySelector('.filter-expand'),
            clone = buttonInner.cloneNode(true);

        clone.className = 'filter-expand';

        if (filterExpand) {
          button.replaceChild(clone, filterExpand);
        } else {
          button.appendChild(clone);
        }
      }

      this.$element.trigger('rendered' + EVENT_KEY);
    },

    /**
     * @param [style]
     * @param [status]
     */
    setStyle: function (newStyle, status) {
      var button = this.$button[0],
          newElement = this.$newElement[0],
          style = this.options.style.trim(),
          buttonClass;

      if (this.$element.attr('class')) {
        this.$newElement.addClass(this.$element.attr('class').replace(/selectpicker|mobile-device|bs-select-hidden|validate\[.*\]/gi, ''));
      }

      if (version.major < 4) {
        newElement.classList.add('bs3');

        if (newElement.parentNode.classList && newElement.parentNode.classList.contains('input-group') &&
            (newElement.previousElementSibling || newElement.nextElementSibling) &&
            (newElement.previousElementSibling || newElement.nextElementSibling).classList.contains('input-group-addon')
        ) {
          newElement.classList.add('bs3-has-addon');
        }
      }

      if (newStyle) {
        buttonClass = newStyle.trim();
      } else {
        buttonClass = style;
      }

      if (status == 'add') {
        if (buttonClass) button.classList.add.apply(button.classList, buttonClass.split(' '));
      } else if (status == 'remove') {
        if (buttonClass) button.classList.remove.apply(button.classList, buttonClass.split(' '));
      } else {
        if (style) button.classList.remove.apply(button.classList, style.split(' '));
        if (buttonClass) button.classList.add.apply(button.classList, buttonClass.split(' '));
      }
    },

    liHeight: function (refresh) {
      if (!refresh && (this.options.size === false || Object.keys(this.sizeInfo).length)) return;

      var newElement = elementTemplates.div.cloneNode(false),
          menu = elementTemplates.div.cloneNode(false),
          menuInner = elementTemplates.div.cloneNode(false),
          menuInnerInner = document.createElement('ul'),
          divider = elementTemplates.li.cloneNode(false),
          dropdownHeader = elementTemplates.li.cloneNode(false),
          li,
          a = elementTemplates.a.cloneNode(false),
          text = elementTemplates.span.cloneNode(false),
          header = this.options.header && this.$menu.find('.' + classNames.POPOVERHEADER).length > 0 ? this.$menu.find('.' + classNames.POPOVERHEADER)[0].cloneNode(true) : null,
          search = this.options.liveSearch ? elementTemplates.div.cloneNode(false) : null,
          actions = this.options.actionsBox && this.multiple && this.$menu.find('.bs-actionsbox').length > 0 ? this.$menu.find('.bs-actionsbox')[0].cloneNode(true) : null,
          doneButton = this.options.doneButton && this.multiple && this.$menu.find('.bs-donebutton').length > 0 ? this.$menu.find('.bs-donebutton')[0].cloneNode(true) : null,
          firstOption = this.$element.find('option')[0];

      this.sizeInfo.selectWidth = this.$newElement[0].offsetWidth;

      text.className = 'text';
      a.className = 'dropdown-item ' + (firstOption ? firstOption.className : '');
      newElement.className = this.$menu[0].parentNode.className + ' ' + classNames.SHOW;
      newElement.style.width = 0; // ensure button width doesn't affect natural width of menu when calculating
      if (this.options.width === 'auto') menu.style.minWidth = 0;
      menu.className = classNames.MENU + ' ' + classNames.SHOW;
      menuInner.className = 'inner ' + classNames.SHOW;
      menuInnerInner.className = classNames.MENU + ' inner ' + (version.major === '4' ? classNames.SHOW : '');
      divider.className = classNames.DIVIDER;
      dropdownHeader.className = 'dropdown-header';

      text.appendChild(document.createTextNode('\u200b'));

      if (this.selectpicker.current.data.length) {
        for (var i = 0; i < this.selectpicker.current.data.length; i++) {
          var data = this.selectpicker.current.data[i];
          if (data.type === 'option') {
            li = data.element;
            break;
          }
        }
      } else {
        li = elementTemplates.li.cloneNode(false);
        a.appendChild(text);
        li.appendChild(a);
      }

      dropdownHeader.appendChild(text.cloneNode(true));

      if (this.selectpicker.view.widestOption) {
        menuInnerInner.appendChild(this.selectpicker.view.widestOption.cloneNode(true));
      }

      menuInnerInner.appendChild(li);
      menuInnerInner.appendChild(divider);
      menuInnerInner.appendChild(dropdownHeader);
      if (header) menu.appendChild(header);
      if (search) {
        var input = document.createElement('input');
        search.className = 'bs-searchbox';
        input.className = 'form-control';
        search.appendChild(input);
        menu.appendChild(search);
      }
      if (actions) menu.appendChild(actions);
      menuInner.appendChild(menuInnerInner);
      menu.appendChild(menuInner);
      if (doneButton) menu.appendChild(doneButton);
      newElement.appendChild(menu);

      document.body.appendChild(newElement);

      var liHeight = li.offsetHeight,
          dropdownHeaderHeight = dropdownHeader ? dropdownHeader.offsetHeight : 0,
          headerHeight = header ? header.offsetHeight : 0,
          searchHeight = search ? search.offsetHeight : 0,
          actionsHeight = actions ? actions.offsetHeight : 0,
          doneButtonHeight = doneButton ? doneButton.offsetHeight : 0,
          dividerHeight = $(divider).outerHeight(true),
          // fall back to jQuery if getComputedStyle is not supported
          menuStyle = window.getComputedStyle ? window.getComputedStyle(menu) : false,
          menuWidth = menu.offsetWidth,
          $menu = menuStyle ? null : $(menu),
          menuPadding = {
            vert: toInteger(menuStyle ? menuStyle.paddingTop : $menu.css('paddingTop')) +
                  toInteger(menuStyle ? menuStyle.paddingBottom : $menu.css('paddingBottom')) +
                  toInteger(menuStyle ? menuStyle.borderTopWidth : $menu.css('borderTopWidth')) +
                  toInteger(menuStyle ? menuStyle.borderBottomWidth : $menu.css('borderBottomWidth')),
            horiz: toInteger(menuStyle ? menuStyle.paddingLeft : $menu.css('paddingLeft')) +
                  toInteger(menuStyle ? menuStyle.paddingRight : $menu.css('paddingRight')) +
                  toInteger(menuStyle ? menuStyle.borderLeftWidth : $menu.css('borderLeftWidth')) +
                  toInteger(menuStyle ? menuStyle.borderRightWidth : $menu.css('borderRightWidth'))
          },
          menuExtras = {
            vert: menuPadding.vert +
                  toInteger(menuStyle ? menuStyle.marginTop : $menu.css('marginTop')) +
                  toInteger(menuStyle ? menuStyle.marginBottom : $menu.css('marginBottom')) + 2,
            horiz: menuPadding.horiz +
                  toInteger(menuStyle ? menuStyle.marginLeft : $menu.css('marginLeft')) +
                  toInteger(menuStyle ? menuStyle.marginRight : $menu.css('marginRight')) + 2
          },
          scrollBarWidth;

      menuInner.style.overflowY = 'scroll';

      scrollBarWidth = menu.offsetWidth - menuWidth;

      document.body.removeChild(newElement);

      this.sizeInfo.liHeight = liHeight;
      this.sizeInfo.dropdownHeaderHeight = dropdownHeaderHeight;
      this.sizeInfo.headerHeight = headerHeight;
      this.sizeInfo.searchHeight = searchHeight;
      this.sizeInfo.actionsHeight = actionsHeight;
      this.sizeInfo.doneButtonHeight = doneButtonHeight;
      this.sizeInfo.dividerHeight = dividerHeight;
      this.sizeInfo.menuPadding = menuPadding;
      this.sizeInfo.menuExtras = menuExtras;
      this.sizeInfo.menuWidth = menuWidth;
      this.sizeInfo.menuInnerInnerWidth = menuWidth - menuPadding.horiz;
      this.sizeInfo.totalMenuWidth = this.sizeInfo.menuWidth;
      this.sizeInfo.scrollBarWidth = scrollBarWidth;
      this.sizeInfo.selectHeight = this.$newElement[0].offsetHeight;

      this.setPositionData();
    },

    getSelectPosition: function () {
      var that = this,
          $window = $(window),
          pos = that.$newElement.offset(),
          $container = $(that.options.container),
          containerPos;

      if (that.options.container && $container.length && !$container.is('body')) {
        containerPos = $container.offset();
        containerPos.top += parseInt($container.css('borderTopWidth'));
        containerPos.left += parseInt($container.css('borderLeftWidth'));
      } else {
        containerPos = { top: 0, left: 0 };
      }

      var winPad = that.options.windowPadding;

      this.sizeInfo.selectOffsetTop = pos.top - containerPos.top - $window.scrollTop();
      this.sizeInfo.selectOffsetBot = $window.height() - this.sizeInfo.selectOffsetTop - this.sizeInfo.selectHeight - containerPos.top - winPad[2];
      this.sizeInfo.selectOffsetLeft = pos.left - containerPos.left - $window.scrollLeft();
      this.sizeInfo.selectOffsetRight = $window.width() - this.sizeInfo.selectOffsetLeft - this.sizeInfo.selectWidth - containerPos.left - winPad[1];
      this.sizeInfo.selectOffsetTop -= winPad[0];
      this.sizeInfo.selectOffsetLeft -= winPad[3];
    },

    setMenuSize: function (isAuto) {
      this.getSelectPosition();

      var selectWidth = this.sizeInfo.selectWidth,
          liHeight = this.sizeInfo.liHeight,
          headerHeight = this.sizeInfo.headerHeight,
          searchHeight = this.sizeInfo.searchHeight,
          actionsHeight = this.sizeInfo.actionsHeight,
          doneButtonHeight = this.sizeInfo.doneButtonHeight,
          divHeight = this.sizeInfo.dividerHeight,
          menuPadding = this.sizeInfo.menuPadding,
          menuInnerHeight,
          menuHeight,
          divLength = 0,
          minHeight,
          _minHeight,
          maxHeight,
          menuInnerMinHeight,
          estimate,
          isDropup;

      if (this.options.dropupAuto) {
        // Get the estimated height of the menu without scrollbars.
        // This is useful for smaller menus, where there might be plenty of room
        // below the button without setting dropup, but we can't know
        // the exact height of the menu until createView is called later
        estimate = liHeight * this.selectpicker.current.elements.length + menuPadding.vert;

        isDropup = this.sizeInfo.selectOffsetTop - this.sizeInfo.selectOffsetBot > this.sizeInfo.menuExtras.vert && estimate + this.sizeInfo.menuExtras.vert + 50 > this.sizeInfo.selectOffsetBot;

        // ensure dropup doesn't change while searching (so menu doesn't bounce back and forth)
        if (this.selectpicker.isSearching === true) {
          isDropup = this.selectpicker.dropup;
        }

        this.$newElement.toggleClass(classNames.DROPUP, isDropup);
        this.selectpicker.dropup = isDropup;
      }

      if (this.options.size === 'auto') {
        _minHeight = this.selectpicker.current.elements.length > 3 ? this.sizeInfo.liHeight * 3 + this.sizeInfo.menuExtras.vert - 2 : 0;
        menuHeight = this.sizeInfo.selectOffsetBot - this.sizeInfo.menuExtras.vert;
        minHeight = _minHeight + headerHeight + searchHeight + actionsHeight + doneButtonHeight;
        menuInnerMinHeight = Math.max(_minHeight - menuPadding.vert, 0);

        if (this.$newElement.hasClass(classNames.DROPUP)) {
          menuHeight = this.sizeInfo.selectOffsetTop - this.sizeInfo.menuExtras.vert;
        }

        maxHeight = menuHeight;
        menuInnerHeight = menuHeight - headerHeight - searchHeight - actionsHeight - doneButtonHeight - menuPadding.vert;
      } else if (this.options.size && this.options.size != 'auto' && this.selectpicker.current.elements.length > this.options.size) {
        for (var i = 0; i < this.options.size; i++) {
          if (this.selectpicker.current.data[i].type === 'divider') divLength++;
        }

        menuHeight = liHeight * this.options.size + divLength * divHeight + menuPadding.vert;
        menuInnerHeight = menuHeight - menuPadding.vert;
        maxHeight = menuHeight + headerHeight + searchHeight + actionsHeight + doneButtonHeight;
        minHeight = menuInnerMinHeight = '';
      }

      this.$menu.css({
        'max-height': maxHeight + 'px',
        'overflow': 'hidden',
        'min-height': minHeight + 'px'
      });

      this.$menuInner.css({
        'max-height': menuInnerHeight + 'px',
        'overflow-y': 'auto',
        'min-height': menuInnerMinHeight + 'px'
      });

      // ensure menuInnerHeight is always a positive number to prevent issues calculating chunkSize in createView
      this.sizeInfo.menuInnerHeight = Math.max(menuInnerHeight, 1);

      if (this.selectpicker.current.data.length && this.selectpicker.current.data[this.selectpicker.current.data.length - 1].position > this.sizeInfo.menuInnerHeight) {
        this.sizeInfo.hasScrollBar = true;
        this.sizeInfo.totalMenuWidth = this.sizeInfo.menuWidth + this.sizeInfo.scrollBarWidth;
      }

      if (this.options.dropdownAlignRight === 'auto') {
        this.$menu.toggleClass(classNames.MENURIGHT, this.sizeInfo.selectOffsetLeft > this.sizeInfo.selectOffsetRight && this.sizeInfo.selectOffsetRight < (this.sizeInfo.totalMenuWidth - selectWidth));
      }

      if (this.dropdown && this.dropdown._popper) this.dropdown._popper.update();
    },

    setSize: function (refresh) {
      this.liHeight(refresh);

      if (this.options.header) this.$menu.css('padding-top', 0);

      if (this.options.size !== false) {
        var that = this,
            $window = $(window);

        this.setMenuSize();

        if (this.options.liveSearch) {
          this.$searchbox
            .off('input.setMenuSize propertychange.setMenuSize')
            .on('input.setMenuSize propertychange.setMenuSize', function () {
              return that.setMenuSize();
            });
        }

        if (this.options.size === 'auto') {
          $window
            .off('resize' + EVENT_KEY + '.' + this.selectId + '.setMenuSize' + ' scroll' + EVENT_KEY + '.' + this.selectId + '.setMenuSize')
            .on('resize' + EVENT_KEY + '.' + this.selectId + '.setMenuSize' + ' scroll' + EVENT_KEY + '.' + this.selectId + '.setMenuSize', function () {
              return that.setMenuSize();
            });
        } else if (this.options.size && this.options.size != 'auto' && this.selectpicker.current.elements.length > this.options.size) {
          $window.off('resize' + EVENT_KEY + '.' + this.selectId + '.setMenuSize' + ' scroll' + EVENT_KEY + '.' + this.selectId + '.setMenuSize');
        }
      }

      this.createView(false, true, refresh);
    },

    setWidth: function () {
      var that = this;

      if (this.options.width === 'auto') {
        requestAnimationFrame(function () {
          that.$menu.css('min-width', '0');

          that.$element.on('loaded' + EVENT_KEY, function () {
            that.liHeight();
            that.setMenuSize();

            // Get correct width if element is hidden
            var $selectClone = that.$newElement.clone().appendTo('body'),
                btnWidth = $selectClone.css('width', 'auto').children('button').outerWidth();

            $selectClone.remove();

            // Set width to whatever's larger, button title or longest option
            that.sizeInfo.selectWidth = Math.max(that.sizeInfo.totalMenuWidth, btnWidth);
            that.$newElement.css('width', that.sizeInfo.selectWidth + 'px');
          });
        });
      } else if (this.options.width === 'fit') {
        // Remove inline min-width so width can be changed from 'auto'
        this.$menu.css('min-width', '');
        this.$newElement.css('width', '').addClass('fit-width');
      } else if (this.options.width) {
        // Remove inline min-width so width can be changed from 'auto'
        this.$menu.css('min-width', '');
        this.$newElement.css('width', this.options.width);
      } else {
        // Remove inline min-width/width so width can be changed
        this.$menu.css('min-width', '');
        this.$newElement.css('width', '');
      }
      // Remove fit-width class if width is changed programmatically
      if (this.$newElement.hasClass('fit-width') && this.options.width !== 'fit') {
        this.$newElement[0].classList.remove('fit-width');
      }
    },

    selectPosition: function () {
      this.$bsContainer = $('<div class="bs-container" />');

      var that = this,
          $container = $(this.options.container),
          pos,
          containerPos,
          actualHeight,
          getPlacement = function ($element) {
            var containerPosition = {},
                // fall back to dropdown's default display setting if display is not manually set
                display = that.options.display || (
                  // Bootstrap 3 doesn't have $.fn.dropdown.Constructor.Default
                  $.fn.dropdown.Constructor.Default ? $.fn.dropdown.Constructor.Default.display
                  : false
                );

            that.$bsContainer.addClass($element.attr('class').replace(/form-control|fit-width/gi, '')).toggleClass(classNames.DROPUP, $element.hasClass(classNames.DROPUP));
            pos = $element.offset();

            if (!$container.is('body')) {
              containerPos = $container.offset();
              containerPos.top += parseInt($container.css('borderTopWidth')) - $container.scrollTop();
              containerPos.left += parseInt($container.css('borderLeftWidth')) - $container.scrollLeft();
            } else {
              containerPos = { top: 0, left: 0 };
            }

            actualHeight = $element.hasClass(classNames.DROPUP) ? 0 : $element[0].offsetHeight;

            // Bootstrap 4+ uses Popper for menu positioning
            if (version.major < 4 || display === 'static') {
              containerPosition.top = pos.top - containerPos.top + actualHeight;
              containerPosition.left = pos.left - containerPos.left;
            }

            containerPosition.width = $element[0].offsetWidth;

            that.$bsContainer.css(containerPosition);
          };

      this.$button.on('click.bs.dropdown.data-api', function () {
        if (that.isDisabled()) {
          return;
        }

        getPlacement(that.$newElement);

        that.$bsContainer
          .appendTo(that.options.container)
          .toggleClass(classNames.SHOW, !that.$button.hasClass(classNames.SHOW))
          .append(that.$menu);
      });

      $(window)
        .off('resize' + EVENT_KEY + '.' + this.selectId + ' scroll' + EVENT_KEY + '.' + this.selectId)
        .on('resize' + EVENT_KEY + '.' + this.selectId + ' scroll' + EVENT_KEY + '.' + this.selectId, function () {
          var isActive = that.$newElement.hasClass(classNames.SHOW);

          if (isActive) getPlacement(that.$newElement);
        });

      this.$element.on('hide' + EVENT_KEY, function () {
        that.$menu.data('height', that.$menu.height());
        that.$bsContainer.detach();
      });
    },

    setOptionStatus: function (selectedOnly) {
      var that = this;

      that.noScroll = false;

      if (that.selectpicker.view.visibleElements && that.selectpicker.view.visibleElements.length) {
        for (var i = 0; i < that.selectpicker.view.visibleElements.length; i++) {
          var liData = that.selectpicker.current.data[i + that.selectpicker.view.position0],
              option = liData.option;

          if (option) {
            if (selectedOnly !== true) {
              that.setDisabled(
                liData.index,
                liData.disabled
              );
            }

            that.setSelected(
              liData.index,
              option.selected
            );
          }
        }
      }
    },

    /**
     * @param {number} index - the index of the option that is being changed
     * @param {boolean} selected - true if the option is being selected, false if being deselected
     */
    setSelected: function (index, selected) {
      var li = this.selectpicker.main.elements[index],
          liData = this.selectpicker.main.data[index],
          activeIndexIsSet = this.activeIndex !== undefined,
          thisIsActive = this.activeIndex === index,
          prevActive,
          a,
          // if current option is already active
          // OR
          // if the current option is being selected, it's NOT multiple, and
          // activeIndex is undefined:
          //  - when the menu is first being opened, OR
          //  - after a search has been performed, OR
          //  - when retainActive is false when selecting a new option (i.e. index of the newly selected option is not the same as the current activeIndex)
          keepActive = thisIsActive || (selected && !this.multiple && !activeIndexIsSet);

      liData.selected = selected;

      a = li.firstChild;

      if (selected) {
        this.selectedIndex = index;
      }

      li.classList.toggle('selected', selected);

      if (keepActive) {
        this.focusItem(li, liData);
        this.selectpicker.view.currentActive = li;
        this.activeIndex = index;
      } else {
        this.defocusItem(li);
      }

      if (a) {
        a.classList.toggle('selected', selected);

        if (selected) {
          a.setAttribute('aria-selected', true);
        } else {
          if (this.multiple) {
            a.setAttribute('aria-selected', false);
          } else {
            a.removeAttribute('aria-selected');
          }
        }
      }

      if (!keepActive && !activeIndexIsSet && selected && this.prevActiveIndex !== undefined) {
        prevActive = this.selectpicker.main.elements[this.prevActiveIndex];

        this.defocusItem(prevActive);
      }
    },

    /**
     * @param {number} index - the index of the option that is being disabled
     * @param {boolean} disabled - true if the option is being disabled, false if being enabled
     */
    setDisabled: function (index, disabled) {
      var li = this.selectpicker.main.elements[index],
          a;

      this.selectpicker.main.data[index].disabled = disabled;

      a = li.firstChild;

      li.classList.toggle(classNames.DISABLED, disabled);

      if (a) {
        if (version.major === '4') a.classList.toggle(classNames.DISABLED, disabled);

        if (disabled) {
          a.setAttribute('aria-disabled', disabled);
          a.setAttribute('tabindex', -1);
        } else {
          a.removeAttribute('aria-disabled');
          a.setAttribute('tabindex', 0);
        }
      }
    },

    isDisabled: function () {
      return this.$element[0].disabled;
    },

    checkDisabled: function () {
      if (this.isDisabled()) {
        this.$newElement[0].classList.add(classNames.DISABLED);
        this.$button.addClass(classNames.DISABLED).attr('aria-disabled', true);
      } else {
        if (this.$button[0].classList.contains(classNames.DISABLED)) {
          this.$newElement[0].classList.remove(classNames.DISABLED);
          this.$button.removeClass(classNames.DISABLED).attr('aria-disabled', false);
        }
      }
    },

    clickListener: function () {
      var that = this,
          $document = $(document);

      $document.data('spaceSelect', false);

      this.$button.on('keyup', function (e) {
        if (/(32)/.test(e.keyCode.toString(10)) && $document.data('spaceSelect')) {
          e.preventDefault();
          $document.data('spaceSelect', false);
        }
      });

      this.$newElement.on('show.bs.dropdown', function () {
        if (version.major > 3 && !that.dropdown) {
          that.dropdown = that.$button.data('bs.dropdown');
          that.dropdown._menu = that.$menu[0];
        }
      });

      this.$button.on('click.bs.dropdown.data-api', function () {
        if (!that.$newElement.hasClass(classNames.SHOW)) {
          that.setSize();
        }
      });

      function setFocus () {
        if (that.options.liveSearch) {
          that.$searchbox.trigger('focus');
        } else {
          that.$menuInner.trigger('focus');
        }
      }

      function checkPopperExists () {
        if (that.dropdown && that.dropdown._popper && that.dropdown._popper.state.isCreated) {
          setFocus();
        } else {
          requestAnimationFrame(checkPopperExists);
        }
      }

      this.$element.on('shown' + EVENT_KEY, function () {
        if (that.$menuInner[0].scrollTop !== that.selectpicker.view.scrollTop) {
          that.$menuInner[0].scrollTop = that.selectpicker.view.scrollTop;
        }

        if (version.major > 3) {
          requestAnimationFrame(checkPopperExists);
        } else {
          setFocus();
        }
      });

      // ensure posinset and setsize are correct before selecting an option via a click
      this.$menuInner.on('mouseenter', 'li a', function (e) {
        var hoverLi = this.parentElement,
            position0 = that.isVirtual() ? that.selectpicker.view.position0 : 0,
            index = Array.prototype.indexOf.call(hoverLi.parentElement.children, hoverLi),
            hoverData = that.selectpicker.current.data[index + position0];

        that.focusItem(hoverLi, hoverData, true);
      });

      this.$menuInner.on('click', 'li a', function (e, retainActive) {
        var $this = $(this),
            element = that.$element[0],
            position0 = that.isVirtual() ? that.selectpicker.view.position0 : 0,
            clickedData = that.selectpicker.current.data[$this.parent().index() + position0],
            clickedIndex = clickedData.index,
            prevValue = getSelectValues(element),
            prevIndex = element.selectedIndex,
            prevOption = element.options[prevIndex],
            triggerChange = true;

        // Don't close on multi choice menu
        if (that.multiple && that.options.maxOptions !== 1) {
          e.stopPropagation();
        }

        e.preventDefault();

        // Don't run if the select is disabled
        if (!that.isDisabled() && !$this.parent().hasClass(classNames.DISABLED)) {
          var option = clickedData.option,
              $option = $(option),
              state = option.selected,
              $optgroup = $option.parent('optgroup'),
              $optgroupOptions = $optgroup.find('option'),
              maxOptions = that.options.maxOptions,
              maxOptionsGrp = $optgroup.data('maxOptions') || false;

          if (clickedIndex === that.activeIndex) retainActive = true;

          if (!retainActive) {
            that.prevActiveIndex = that.activeIndex;
            that.activeIndex = undefined;
          }

          if (!that.multiple) { // Deselect all others if not multi select box
            if (prevOption) prevOption.selected = false;
            option.selected = true;
            that.setSelected(clickedIndex, true);
          } else { // Toggle the one we have chosen if we are multi select.
            option.selected = !state;

            that.setSelected(clickedIndex, !state);
            that.focusedParent.focus();

            if (maxOptions !== false || maxOptionsGrp !== false) {
              var maxReached = maxOptions < getSelectedOptions(element).length,
                  maxReachedGrp = maxOptionsGrp < $optgroup.find('option:selected').length;

              if ((maxOptions && maxReached) || (maxOptionsGrp && maxReachedGrp)) {
                if (maxOptions && maxOptions == 1) {
                  element.selectedIndex = -1;
                  option.selected = true;
                  that.setOptionStatus(true);
                } else if (maxOptionsGrp && maxOptionsGrp == 1) {
                  for (var i = 0; i < $optgroupOptions.length; i++) {
                    var _option = $optgroupOptions[i];
                    _option.selected = false;
                    that.setSelected(_option.liIndex, false);
                  }

                  option.selected = true;
                  that.setSelected(clickedIndex, true);
                } else {
                  var maxOptionsText = typeof that.options.maxOptionsText === 'string' ? [that.options.maxOptionsText, that.options.maxOptionsText] : that.options.maxOptionsText,
                      maxOptionsArr = typeof maxOptionsText === 'function' ? maxOptionsText(maxOptions, maxOptionsGrp) : maxOptionsText,
                      maxTxt = maxOptionsArr[0].replace('{n}', maxOptions),
                      maxTxtGrp = maxOptionsArr[1].replace('{n}', maxOptionsGrp),
                      $notify = $('<div class="notify"></div>');
                  // If {var} is set in array, replace it
                  /** @deprecated */
                  if (maxOptionsArr[2]) {
                    maxTxt = maxTxt.replace('{var}', maxOptionsArr[2][maxOptions > 1 ? 0 : 1]);
                    maxTxtGrp = maxTxtGrp.replace('{var}', maxOptionsArr[2][maxOptionsGrp > 1 ? 0 : 1]);
                  }

                  option.selected = false;

                  that.$menu.append($notify);

                  if (maxOptions && maxReached) {
                    $notify.append($('<div>' + maxTxt + '</div>'));
                    triggerChange = false;
                    that.$element.trigger('maxReached' + EVENT_KEY);
                  }

                  if (maxOptionsGrp && maxReachedGrp) {
                    $notify.append($('<div>' + maxTxtGrp + '</div>'));
                    triggerChange = false;
                    that.$element.trigger('maxReachedGrp' + EVENT_KEY);
                  }

                  setTimeout(function () {
                    that.setSelected(clickedIndex, false);
                  }, 10);

                  $notify[0].classList.add('fadeOut');

                  setTimeout(function () {
                    $notify.remove();
                  }, 1050);
                }
              }
            }
          }

          if (!that.multiple || (that.multiple && that.options.maxOptions === 1)) {
            that.$button.trigger('focus');
          } else if (that.options.liveSearch) {
            that.$searchbox.trigger('focus');
          }

          // Trigger select 'change'
          if (triggerChange) {
            if (that.multiple || prevIndex !== element.selectedIndex) {
              // $option.prop('selected') is current option state (selected/unselected). prevValue is the value of the select prior to being changed.
              changedArguments = [option.index, $option.prop('selected'), prevValue];
              that.$element
                .triggerNative('change');
            }
          }
        }
      });

      this.$menu.on('click', 'li.' + classNames.DISABLED + ' a, .' + classNames.POPOVERHEADER + ', .' + classNames.POPOVERHEADER + ' :not(.close)', function (e) {
        if (e.currentTarget == this) {
          e.preventDefault();
          e.stopPropagation();
          if (that.options.liveSearch && !$(e.target).hasClass('close')) {
            that.$searchbox.trigger('focus');
          } else {
            that.$button.trigger('focus');
          }
        }
      });

      this.$menuInner.on('click', '.divider, .dropdown-header', function (e) {
        e.preventDefault();
        e.stopPropagation();
        if (that.options.liveSearch) {
          that.$searchbox.trigger('focus');
        } else {
          that.$button.trigger('focus');
        }
      });

      this.$menu.on('click', '.' + classNames.POPOVERHEADER + ' .close', function () {
        that.$button.trigger('click');
      });

      this.$searchbox.on('click', function (e) {
        e.stopPropagation();
      });

      this.$menu.on('click', '.actions-btn', function (e) {
        if (that.options.liveSearch) {
          that.$searchbox.trigger('focus');
        } else {
          that.$button.trigger('focus');
        }

        e.preventDefault();
        e.stopPropagation();

        if ($(this).hasClass('bs-select-all')) {
          that.selectAll();
        } else {
          that.deselectAll();
        }
      });

      this.$button
        .on('focus' + EVENT_KEY, function (e) {
          var tabindex = that.$element[0].getAttribute('tabindex');

          // only change when button is actually focused
          if (tabindex !== undefined && e.originalEvent && e.originalEvent.isTrusted) {
            // apply select element's tabindex to ensure correct order is followed when tabbing to the next element
            this.setAttribute('tabindex', tabindex);
            // set element's tabindex to -1 to allow for reverse tabbing
            that.$element[0].setAttribute('tabindex', -1);
            that.selectpicker.view.tabindex = tabindex;
          }
        })
        .on('blur' + EVENT_KEY, function (e) {
          // revert everything to original tabindex
          if (that.selectpicker.view.tabindex !== undefined && e.originalEvent && e.originalEvent.isTrusted) {
            that.$element[0].setAttribute('tabindex', that.selectpicker.view.tabindex);
            this.setAttribute('tabindex', -1);
            that.selectpicker.view.tabindex = undefined;
          }
        });

      this.$element
        .on('change' + EVENT_KEY, function () {
          that.render();
          that.$element.trigger('changed' + EVENT_KEY, changedArguments);
          changedArguments = null;
        })
        .on('focus' + EVENT_KEY, function () {
          if (!that.options.mobile) that.$button[0].focus();
        });
    },

    liveSearchListener: function () {
      var that = this;

      this.$button.on('click.bs.dropdown.data-api', function () {
        if (!!that.$searchbox.val()) {
          that.$searchbox.val('');
          that.selectpicker.search.previousValue = undefined;
        }
      });

      this.$searchbox.on('click.bs.dropdown.data-api focus.bs.dropdown.data-api touchend.bs.dropdown.data-api', function (e) {
        e.stopPropagation();
      });

      this.$searchbox.on('input propertychange', function () {
        var searchValue = that.$searchbox[0].value;

        that.selectpicker.search.elements = [];
        that.selectpicker.search.data = [];

        if (searchValue) {
          var i,
              searchMatch = [],
              q = searchValue.toUpperCase(),
              cache = {},
              cacheArr = [],
              searchStyle = that._searchStyle(),
              normalizeSearch = that.options.liveSearchNormalize;

          if (normalizeSearch) q = normalizeToBase(q);

          for (var i = 0; i < that.selectpicker.main.data.length; i++) {
            var li = that.selectpicker.main.data[i];

            if (!cache[i]) {
              cache[i] = stringSearch(li, q, searchStyle, normalizeSearch);
            }

            if (cache[i] && li.headerIndex !== undefined && cacheArr.indexOf(li.headerIndex) === -1) {
              if (li.headerIndex > 0) {
                cache[li.headerIndex - 1] = true;
                cacheArr.push(li.headerIndex - 1);
              }

              cache[li.headerIndex] = true;
              cacheArr.push(li.headerIndex);

              cache[li.lastIndex + 1] = true;
            }

            if (cache[i] && li.type !== 'optgroup-label') cacheArr.push(i);
          }

          for (var i = 0, cacheLen = cacheArr.length; i < cacheLen; i++) {
            var index = cacheArr[i],
                prevIndex = cacheArr[i - 1],
                li = that.selectpicker.main.data[index],
                liPrev = that.selectpicker.main.data[prevIndex];

            if (li.type !== 'divider' || (li.type === 'divider' && liPrev && liPrev.type !== 'divider' && cacheLen - 1 !== i)) {
              that.selectpicker.search.data.push(li);
              searchMatch.push(that.selectpicker.main.elements[index]);
            }
          }

          that.activeIndex = undefined;
          that.noScroll = true;
          that.$menuInner.scrollTop(0);
          that.selectpicker.search.elements = searchMatch;
          that.createView(true);
          showNoResults.call(that, searchMatch, searchValue);
        } else if (that.selectpicker.search.previousValue) { // for IE11 (#2402)
          that.$menuInner.scrollTop(0);
          that.createView(false);
        }

        that.selectpicker.search.previousValue =  searchValue;
      });
    },

    _searchStyle: function () {
      return this.options.liveSearchStyle || 'contains';
    },

    val: function (value) {
      var element = this.$element[0];

      if (typeof value !== 'undefined') {
        var prevValue = getSelectValues(element);

        changedArguments = [null, null, prevValue];

        this.$element
          .val(value)
          .trigger('changed' + EVENT_KEY, changedArguments);

        if (this.$newElement.hasClass(classNames.SHOW)) {
          if (this.multiple) {
            this.setOptionStatus(true);
          } else {
            var liSelectedIndex = (element.options[element.selectedIndex] || {}).liIndex;

            if (typeof liSelectedIndex === 'number') {
              this.setSelected(this.selectedIndex, false);
              this.setSelected(liSelectedIndex, true);
            }
          }
        }

        this.render();

        changedArguments = null;

        return this.$element;
      } else {
        return this.$element.val();
      }
    },

    changeAll: function (status) {
      if (!this.multiple) return;
      if (typeof status === 'undefined') status = true;

      var element = this.$element[0],
          previousSelected = 0,
          currentSelected = 0,
          prevValue = getSelectValues(element);

      element.classList.add('bs-select-hidden');

      for (var i = 0, data = this.selectpicker.current.data, len = data.length; i < len; i++) {
        var liData = data[i],
            option = liData.option;

        if (option && !liData.disabled && liData.type !== 'divider') {
          if (liData.selected) previousSelected++;
          option.selected = status;
          if (status === true) currentSelected++;
        }
      }

      element.classList.remove('bs-select-hidden');

      if (previousSelected === currentSelected) return;

      this.setOptionStatus();

      changedArguments = [null, null, prevValue];

      this.$element
        .triggerNative('change');
    },

    selectAll: function () {
      return this.changeAll(true);
    },

    deselectAll: function () {
      return this.changeAll(false);
    },

    toggle: function (e) {
      e = e || window.event;

      if (e) e.stopPropagation();

      this.$button.trigger('click.bs.dropdown.data-api');
    },

    keydown: function (e) {
      var $this = $(this),
          isToggle = $this.hasClass('dropdown-toggle'),
          $parent = isToggle ? $this.closest('.dropdown') : $this.closest(Selector.MENU),
          that = $parent.data('this'),
          $items = that.findLis(),
          index,
          isActive,
          liActive,
          activeLi,
          offset,
          updateScroll = false,
          downOnTab = e.which === keyCodes.TAB && !isToggle && !that.options.selectOnTab,
          isArrowKey = REGEXP_ARROW.test(e.which) || downOnTab,
          scrollTop = that.$menuInner[0].scrollTop,
          isVirtual = that.isVirtual(),
          position0 = isVirtual === true ? that.selectpicker.view.position0 : 0;

      // do nothing if a function key is pressed
      if (e.which >= 112 && e.which <= 123) return;

      isActive = that.$newElement.hasClass(classNames.SHOW);

      if (
        !isActive &&
        (
          isArrowKey ||
          (e.which >= 48 && e.which <= 57) ||
          (e.which >= 96 && e.which <= 105) ||
          (e.which >= 65 && e.which <= 90)
        )
      ) {
        that.$button.trigger('click.bs.dropdown.data-api');

        if (that.options.liveSearch) {
          that.$searchbox.trigger('focus');
          return;
        }
      }

      if (e.which === keyCodes.ESCAPE && isActive) {
        e.preventDefault();
        that.$button.trigger('click.bs.dropdown.data-api').trigger('focus');
      }

      if (isArrowKey) { // if up or down
        if (!$items.length) return;

        liActive = that.selectpicker.main.elements[that.activeIndex];
        index = liActive ? Array.prototype.indexOf.call(liActive.parentElement.children, liActive) : -1;

        if (index !== -1) {
          that.defocusItem(liActive);
        }

        if (e.which === keyCodes.ARROW_UP) { // up
          if (index !== -1) index--;
          if (index + position0 < 0) index += $items.length;

          if (!that.selectpicker.view.canHighlight[index + position0]) {
            index = that.selectpicker.view.canHighlight.slice(0, index + position0).lastIndexOf(true) - position0;
            if (index === -1) index = $items.length - 1;
          }
        } else if (e.which === keyCodes.ARROW_DOWN || downOnTab) { // down
          index++;
          if (index + position0 >= that.selectpicker.view.canHighlight.length) index = that.selectpicker.view.firstHighlightIndex;

          if (!that.selectpicker.view.canHighlight[index + position0]) {
            index = index + 1 + that.selectpicker.view.canHighlight.slice(index + position0 + 1).indexOf(true);
          }
        }

        e.preventDefault();

        var liActiveIndex = position0 + index;

        if (e.which === keyCodes.ARROW_UP) { // up
          // scroll to bottom and highlight last option
          if (position0 === 0 && index === $items.length - 1) {
            that.$menuInner[0].scrollTop = that.$menuInner[0].scrollHeight;

            liActiveIndex = that.selectpicker.current.elements.length - 1;
          } else {
            activeLi = that.selectpicker.current.data[liActiveIndex];
            offset = activeLi.position - activeLi.height;

            updateScroll = offset < scrollTop;
          }
        } else if (e.which === keyCodes.ARROW_DOWN || downOnTab) { // down
          // scroll to top and highlight first option
          if (index === that.selectpicker.view.firstHighlightIndex) {
            that.$menuInner[0].scrollTop = 0;

            liActiveIndex = that.selectpicker.view.firstHighlightIndex;
          } else {
            activeLi = that.selectpicker.current.data[liActiveIndex];
            offset = activeLi.position - that.sizeInfo.menuInnerHeight;

            updateScroll = offset > scrollTop;
          }
        }

        liActive = that.selectpicker.current.elements[liActiveIndex];

        that.activeIndex = that.selectpicker.current.data[liActiveIndex].index;

        that.focusItem(liActive);

        that.selectpicker.view.currentActive = liActive;

        if (updateScroll) that.$menuInner[0].scrollTop = offset;

        if (that.options.liveSearch) {
          that.$searchbox.trigger('focus');
        } else {
          $this.trigger('focus');
        }
      } else if (
        (!$this.is('input') && !REGEXP_TAB_OR_ESCAPE.test(e.which)) ||
        (e.which === keyCodes.SPACE && that.selectpicker.keydown.keyHistory)
      ) {
        var searchMatch,
            matches = [],
            keyHistory;

        e.preventDefault();

        that.selectpicker.keydown.keyHistory += keyCodeMap[e.which];

        if (that.selectpicker.keydown.resetKeyHistory.cancel) clearTimeout(that.selectpicker.keydown.resetKeyHistory.cancel);
        that.selectpicker.keydown.resetKeyHistory.cancel = that.selectpicker.keydown.resetKeyHistory.start();

        keyHistory = that.selectpicker.keydown.keyHistory;

        // if all letters are the same, set keyHistory to just the first character when searching
        if (/^(.)\1+$/.test(keyHistory)) {
          keyHistory = keyHistory.charAt(0);
        }

        // find matches
        for (var i = 0; i < that.selectpicker.current.data.length; i++) {
          var li = that.selectpicker.current.data[i],
              hasMatch;

          hasMatch = stringSearch(li, keyHistory, 'startsWith', true);

          if (hasMatch && that.selectpicker.view.canHighlight[i]) {
            matches.push(li.index);
          }
        }

        if (matches.length) {
          var matchIndex = 0;

          $items.removeClass('active').find('a').removeClass('active');

          // either only one key has been pressed or they are all the same key
          if (keyHistory.length === 1) {
            matchIndex = matches.indexOf(that.activeIndex);

            if (matchIndex === -1 || matchIndex === matches.length - 1) {
              matchIndex = 0;
            } else {
              matchIndex++;
            }
          }

          searchMatch = matches[matchIndex];

          activeLi = that.selectpicker.main.data[searchMatch];

          if (scrollTop - activeLi.position > 0) {
            offset = activeLi.position - activeLi.height;
            updateScroll = true;
          } else {
            offset = activeLi.position - that.sizeInfo.menuInnerHeight;
            // if the option is already visible at the current scroll position, just keep it the same
            updateScroll = activeLi.position > scrollTop + that.sizeInfo.menuInnerHeight;
          }

          liActive = that.selectpicker.main.elements[searchMatch];

          that.activeIndex = matches[matchIndex];

          that.focusItem(liActive);

          if (liActive) liActive.firstChild.focus();

          if (updateScroll) that.$menuInner[0].scrollTop = offset;

          $this.trigger('focus');
        }
      }

      // Select focused option if "Enter", "Spacebar" or "Tab" (when selectOnTab is true) are pressed inside the menu.
      if (
        isActive &&
        (
          (e.which === keyCodes.SPACE && !that.selectpicker.keydown.keyHistory) ||
          e.which === keyCodes.ENTER ||
          (e.which === keyCodes.TAB && that.options.selectOnTab)
        )
      ) {
        if (e.which !== keyCodes.SPACE) e.preventDefault();

        if (!that.options.liveSearch || e.which !== keyCodes.SPACE) {
          that.$menuInner.find('.active a').trigger('click', true); // retain active class
          $this.trigger('focus');

          if (!that.options.liveSearch) {
            // Prevent screen from scrolling if the user hits the spacebar
            e.preventDefault();
            // Fixes spacebar selection of dropdown items in FF & IE
            $(document).data('spaceSelect', true);
          }
        }
      }
    },

    mobile: function () {
      // ensure mobile is set to true if mobile function is called after init
      this.options.mobile = true;
      this.$element[0].classList.add('mobile-device');
    },

    refresh: function () {
      // update options if data attributes have been changed
      var config = $.extend({}, this.options, this.$element.data());
      this.options = config;

      this.checkDisabled();
      this.buildData();
      this.setStyle();
      this.render();
      this.buildList();
      this.setWidth();

      this.setSize(true);

      this.$element.trigger('refreshed' + EVENT_KEY);
    },

    hide: function () {
      this.$newElement.hide();
    },

    show: function () {
      this.$newElement.show();
    },

    remove: function () {
      this.$newElement.remove();
      this.$element.remove();
    },

    destroy: function () {
      this.$newElement.before(this.$element).remove();

      if (this.$bsContainer) {
        this.$bsContainer.remove();
      } else {
        this.$menu.remove();
      }

      if (this.selectpicker.view.titleOption && this.selectpicker.view.titleOption.parentNode) {
        this.selectpicker.view.titleOption.parentNode.removeChild(this.selectpicker.view.titleOption);
      }

      this.$element
        .off(EVENT_KEY)
        .removeData('selectpicker')
        .removeClass('bs-select-hidden selectpicker');

      $(window).off(EVENT_KEY + '.' + this.selectId);
    }
  };

  // SELECTPICKER PLUGIN DEFINITION
  // ==============================
  function Plugin (option) {
    // get the args of the outer function..
    var args = arguments;
    // The arguments of the function are explicitly re-defined from the argument list, because the shift causes them
    // to get lost/corrupted in android 2.3 and IE9 #715 #775
    var _option = option;

    [].shift.apply(args);

    // if the version was not set successfully
    if (!version.success) {
      // try to retreive it again
      try {
        version.full = ($.fn.dropdown.Constructor.VERSION || '').split(' ')[0].split('.');
      } catch (err) {
        // fall back to use BootstrapVersion if set
        if (Selectpicker.BootstrapVersion) {
          version.full = Selectpicker.BootstrapVersion.split(' ')[0].split('.');
        } else {
          version.full = [version.major, '0', '0'];

          console.warn(
            'There was an issue retrieving Bootstrap\'s version. ' +
            'Ensure Bootstrap is being loaded before bootstrap-select and there is no namespace collision. ' +
            'If loading Bootstrap asynchronously, the version may need to be manually specified via $.fn.selectpicker.Constructor.BootstrapVersion.',
            err
          );
        }
      }

      version.major = version.full[0];
      version.success = true;
    }

    if (version.major === '4') {
      // some defaults need to be changed if using Bootstrap 4
      // check to see if they have already been manually changed before forcing them to update
      var toUpdate = [];

      if (Selectpicker.DEFAULTS.style === classNames.BUTTONCLASS) toUpdate.push({ name: 'style', className: 'BUTTONCLASS' });
      if (Selectpicker.DEFAULTS.iconBase === classNames.ICONBASE) toUpdate.push({ name: 'iconBase', className: 'ICONBASE' });
      if (Selectpicker.DEFAULTS.tickIcon === classNames.TICKICON) toUpdate.push({ name: 'tickIcon', className: 'TICKICON' });

      classNames.DIVIDER = 'dropdown-divider';
      classNames.SHOW = 'show';
      classNames.BUTTONCLASS = 'btn-light';
      classNames.POPOVERHEADER = 'popover-header';
      classNames.ICONBASE = '';
      classNames.TICKICON = 'bs-ok-default';

      for (var i = 0; i < toUpdate.length; i++) {
        var option = toUpdate[i];
        Selectpicker.DEFAULTS[option.name] = classNames[option.className];
      }
    }

    var value;
    var chain = this.each(function () {
      var $this = $(this);
      if ($this.is('select')) {
        var data = $this.data('selectpicker'),
            options = typeof _option == 'object' && _option;

        if (!data) {
          var dataAttributes = $this.data();

          for (var dataAttr in dataAttributes) {
            if (Object.prototype.hasOwnProperty.call(dataAttributes, dataAttr) && $.inArray(dataAttr, DISALLOWED_ATTRIBUTES) !== -1) {
              delete dataAttributes[dataAttr];
            }
          }

          var config = $.extend({}, Selectpicker.DEFAULTS, $.fn.selectpicker.defaults || {}, dataAttributes, options);
          config.template = $.extend({}, Selectpicker.DEFAULTS.template, ($.fn.selectpicker.defaults ? $.fn.selectpicker.defaults.template : {}), dataAttributes.template, options.template);
          $this.data('selectpicker', (data = new Selectpicker(this, config)));
        } else if (options) {
          for (var i in options) {
            if (Object.prototype.hasOwnProperty.call(options, i)) {
              data.options[i] = options[i];
            }
          }
        }

        if (typeof _option == 'string') {
          if (data[_option] instanceof Function) {
            value = data[_option].apply(data, args);
          } else {
            value = data.options[_option];
          }
        }
      }
    });

    if (typeof value !== 'undefined') {
      // noinspection JSUnusedAssignment
      return value;
    } else {
      return chain;
    }
  }

  var old = $.fn.selectpicker;
  $.fn.selectpicker = Plugin;
  $.fn.selectpicker.Constructor = Selectpicker;

  // SELECTPICKER NO CONFLICT
  // ========================
  $.fn.selectpicker.noConflict = function () {
    $.fn.selectpicker = old;
    return this;
  };

  // get Bootstrap's keydown event handler for either Bootstrap 4 or Bootstrap 3
  function keydownHandler () {
    if ($.fn.dropdown) {
      // wait to define until function is called in case Bootstrap isn't loaded yet
      var bootstrapKeydown = $.fn.dropdown.Constructor._dataApiKeydownHandler || $.fn.dropdown.Constructor.prototype.keydown;
      return bootstrapKeydown.apply(this, arguments);
    }
  }

  $(document)
    .off('keydown.bs.dropdown.data-api')
    .on('keydown.bs.dropdown.data-api', ':not(.bootstrap-select) > [data-toggle="dropdown"]', keydownHandler)
    .on('keydown.bs.dropdown.data-api', ':not(.bootstrap-select) > .dropdown-menu', keydownHandler)
    .on('keydown' + EVENT_KEY, '.bootstrap-select [data-toggle="dropdown"], .bootstrap-select [role="listbox"], .bootstrap-select .bs-searchbox input', Selectpicker.prototype.keydown)
    .on('focusin.modal', '.bootstrap-select [data-toggle="dropdown"], .bootstrap-select [role="listbox"], .bootstrap-select .bs-searchbox input', function (e) {
      e.stopPropagation();
    });

  // SELECTPICKER DATA-API
  // =====================
  $(window).on('load' + EVENT_KEY + '.data-api', function () {
    $('.selectpicker').each(function () {
      var $selectpicker = $(this);
      Plugin.call($selectpicker, $selectpicker.data());
    })
  });
})(jQuery);


}));
//# sourceMappingURL=bootstrap-select.js.map

}),
"./node_modules/.pnpm/bootstrap@4.6.2_jquery@3.7.1_popper.js@1.16.1/node_modules/bootstrap/dist/js/bootstrap.js": (function (__unused_webpack_module, exports, __webpack_require__) {
/*!
  * Bootstrap v4.6.2 (https://getbootstrap.com/)
  * Copyright 2011-2022 The Bootstrap Authors (https://github.com/twbs/bootstrap/graphs/contributors)
  * Licensed under MIT (https://github.com/twbs/bootstrap/blob/main/LICENSE)
  */
(function (global, factory) {
   true ? factory(exports, __webpack_require__(/*! jquery */ "./node_modules/.pnpm/jquery@3.7.1/node_modules/jquery/dist/jquery.js"), __webpack_require__(/*! popper.js */ "./node_modules/.pnpm/popper.js@1.16.1/node_modules/popper.js/dist/esm/popper.js")) :
  0;
})(this, (function (exports, $, Popper) { 'use strict';

  function _interopDefaultLegacy (e) { return e && typeof e === 'object' && 'default' in e ? e : { 'default': e }; }

  var $__default = /*#__PURE__*/_interopDefaultLegacy($);
  var Popper__default = /*#__PURE__*/_interopDefaultLegacy(Popper);

  function _defineProperties(target, props) {
    for (var i = 0; i < props.length; i++) {
      var descriptor = props[i];
      descriptor.enumerable = descriptor.enumerable || false;
      descriptor.configurable = true;
      if ("value" in descriptor) descriptor.writable = true;
      Object.defineProperty(target, descriptor.key, descriptor);
    }
  }

  function _createClass(Constructor, protoProps, staticProps) {
    if (protoProps) _defineProperties(Constructor.prototype, protoProps);
    if (staticProps) _defineProperties(Constructor, staticProps);
    Object.defineProperty(Constructor, "prototype", {
      writable: false
    });
    return Constructor;
  }

  function _extends() {
    _extends = Object.assign ? Object.assign.bind() : function (target) {
      for (var i = 1; i < arguments.length; i++) {
        var source = arguments[i];

        for (var key in source) {
          if (Object.prototype.hasOwnProperty.call(source, key)) {
            target[key] = source[key];
          }
        }
      }

      return target;
    };
    return _extends.apply(this, arguments);
  }

  function _inheritsLoose(subClass, superClass) {
    subClass.prototype = Object.create(superClass.prototype);
    subClass.prototype.constructor = subClass;

    _setPrototypeOf(subClass, superClass);
  }

  function _setPrototypeOf(o, p) {
    _setPrototypeOf = Object.setPrototypeOf ? Object.setPrototypeOf.bind() : function _setPrototypeOf(o, p) {
      o.__proto__ = p;
      return o;
    };
    return _setPrototypeOf(o, p);
  }

  /**
   * --------------------------------------------------------------------------
   * Bootstrap (v4.6.2): util.js
   * Licensed under MIT (https://github.com/twbs/bootstrap/blob/main/LICENSE)
   * --------------------------------------------------------------------------
   */
  /**
   * Private TransitionEnd Helpers
   */

  var TRANSITION_END = 'transitionend';
  var MAX_UID = 1000000;
  var MILLISECONDS_MULTIPLIER = 1000; // Shoutout AngusCroll (https://goo.gl/pxwQGp)

  function toType(obj) {
    if (obj === null || typeof obj === 'undefined') {
      return "" + obj;
    }

    return {}.toString.call(obj).match(/\s([a-z]+)/i)[1].toLowerCase();
  }

  function getSpecialTransitionEndEvent() {
    return {
      bindType: TRANSITION_END,
      delegateType: TRANSITION_END,
      handle: function handle(event) {
        if ($__default["default"](event.target).is(this)) {
          return event.handleObj.handler.apply(this, arguments); // eslint-disable-line prefer-rest-params
        }

        return undefined;
      }
    };
  }

  function transitionEndEmulator(duration) {
    var _this = this;

    var called = false;
    $__default["default"](this).one(Util.TRANSITION_END, function () {
      called = true;
    });
    setTimeout(function () {
      if (!called) {
        Util.triggerTransitionEnd(_this);
      }
    }, duration);
    return this;
  }

  function setTransitionEndSupport() {
    $__default["default"].fn.emulateTransitionEnd = transitionEndEmulator;
    $__default["default"].event.special[Util.TRANSITION_END] = getSpecialTransitionEndEvent();
  }
  /**
   * Public Util API
   */


  var Util = {
    TRANSITION_END: 'bsTransitionEnd',
    getUID: function getUID(prefix) {
      do {
        // eslint-disable-next-line no-bitwise
        prefix += ~~(Math.random() * MAX_UID); // "~~" acts like a faster Math.floor() here
      } while (document.getElementById(prefix));

      return prefix;
    },
    getSelectorFromElement: function getSelectorFromElement(element) {
      var selector = element.getAttribute('data-target');

      if (!selector || selector === '#') {
        var hrefAttr = element.getAttribute('href');
        selector = hrefAttr && hrefAttr !== '#' ? hrefAttr.trim() : '';
      }

      try {
        return document.querySelector(selector) ? selector : null;
      } catch (_) {
        return null;
      }
    },
    getTransitionDurationFromElement: function getTransitionDurationFromElement(element) {
      if (!element) {
        return 0;
      } // Get transition-duration of the element


      var transitionDuration = $__default["default"](element).css('transition-duration');
      var transitionDelay = $__default["default"](element).css('transition-delay');
      var floatTransitionDuration = parseFloat(transitionDuration);
      var floatTransitionDelay = parseFloat(transitionDelay); // Return 0 if element or transition duration is not found

      if (!floatTransitionDuration && !floatTransitionDelay) {
        return 0;
      } // If multiple durations are defined, take the first


      transitionDuration = transitionDuration.split(',')[0];
      transitionDelay = transitionDelay.split(',')[0];
      return (parseFloat(transitionDuration) + parseFloat(transitionDelay)) * MILLISECONDS_MULTIPLIER;
    },
    reflow: function reflow(element) {
      return element.offsetHeight;
    },
    triggerTransitionEnd: function triggerTransitionEnd(element) {
      $__default["default"](element).trigger(TRANSITION_END);
    },
    supportsTransitionEnd: function supportsTransitionEnd() {
      return Boolean(TRANSITION_END);
    },
    isElement: function isElement(obj) {
      return (obj[0] || obj).nodeType;
    },
    typeCheckConfig: function typeCheckConfig(componentName, config, configTypes) {
      for (var property in configTypes) {
        if (Object.prototype.hasOwnProperty.call(configTypes, property)) {
          var expectedTypes = configTypes[property];
          var value = config[property];
          var valueType = value && Util.isElement(value) ? 'element' : toType(value);

          if (!new RegExp(expectedTypes).test(valueType)) {
            throw new Error(componentName.toUpperCase() + ": " + ("Option \"" + property + "\" provided type \"" + valueType + "\" ") + ("but expected type \"" + expectedTypes + "\"."));
          }
        }
      }
    },
    findShadowRoot: function findShadowRoot(element) {
      if (!document.documentElement.attachShadow) {
        return null;
      } // Can find the shadow root otherwise it'll return the document


      if (typeof element.getRootNode === 'function') {
        var root = element.getRootNode();
        return root instanceof ShadowRoot ? root : null;
      }

      if (element instanceof ShadowRoot) {
        return element;
      } // when we don't find a shadow root


      if (!element.parentNode) {
        return null;
      }

      return Util.findShadowRoot(element.parentNode);
    },
    jQueryDetection: function jQueryDetection() {
      if (typeof $__default["default"] === 'undefined') {
        throw new TypeError('Bootstrap\'s JavaScript requires jQuery. jQuery must be included before Bootstrap\'s JavaScript.');
      }

      var version = $__default["default"].fn.jquery.split(' ')[0].split('.');
      var minMajor = 1;
      var ltMajor = 2;
      var minMinor = 9;
      var minPatch = 1;
      var maxMajor = 4;

      if (version[0] < ltMajor && version[1] < minMinor || version[0] === minMajor && version[1] === minMinor && version[2] < minPatch || version[0] >= maxMajor) {
        throw new Error('Bootstrap\'s JavaScript requires at least jQuery v1.9.1 but less than v4.0.0');
      }
    }
  };
  Util.jQueryDetection();
  setTransitionEndSupport();

  /**
   * Constants
   */

  var NAME$a = 'alert';
  var VERSION$a = '4.6.2';
  var DATA_KEY$a = 'bs.alert';
  var EVENT_KEY$a = "." + DATA_KEY$a;
  var DATA_API_KEY$7 = '.data-api';
  var JQUERY_NO_CONFLICT$a = $__default["default"].fn[NAME$a];
  var CLASS_NAME_ALERT = 'alert';
  var CLASS_NAME_FADE$5 = 'fade';
  var CLASS_NAME_SHOW$7 = 'show';
  var EVENT_CLOSE = "close" + EVENT_KEY$a;
  var EVENT_CLOSED = "closed" + EVENT_KEY$a;
  var EVENT_CLICK_DATA_API$6 = "click" + EVENT_KEY$a + DATA_API_KEY$7;
  var SELECTOR_DISMISS = '[data-dismiss="alert"]';
  /**
   * Class definition
   */

  var Alert = /*#__PURE__*/function () {
    function Alert(element) {
      this._element = element;
    } // Getters


    var _proto = Alert.prototype;

    // Public
    _proto.close = function close(element) {
      var rootElement = this._element;

      if (element) {
        rootElement = this._getRootElement(element);
      }

      var customEvent = this._triggerCloseEvent(rootElement);

      if (customEvent.isDefaultPrevented()) {
        return;
      }

      this._removeElement(rootElement);
    };

    _proto.dispose = function dispose() {
      $__default["default"].removeData(this._element, DATA_KEY$a);
      this._element = null;
    } // Private
    ;

    _proto._getRootElement = function _getRootElement(element) {
      var selector = Util.getSelectorFromElement(element);
      var parent = false;

      if (selector) {
        parent = document.querySelector(selector);
      }

      if (!parent) {
        parent = $__default["default"](element).closest("." + CLASS_NAME_ALERT)[0];
      }

      return parent;
    };

    _proto._triggerCloseEvent = function _triggerCloseEvent(element) {
      var closeEvent = $__default["default"].Event(EVENT_CLOSE);
      $__default["default"](element).trigger(closeEvent);
      return closeEvent;
    };

    _proto._removeElement = function _removeElement(element) {
      var _this = this;

      $__default["default"](element).removeClass(CLASS_NAME_SHOW$7);

      if (!$__default["default"](element).hasClass(CLASS_NAME_FADE$5)) {
        this._destroyElement(element);

        return;
      }

      var transitionDuration = Util.getTransitionDurationFromElement(element);
      $__default["default"](element).one(Util.TRANSITION_END, function (event) {
        return _this._destroyElement(element, event);
      }).emulateTransitionEnd(transitionDuration);
    };

    _proto._destroyElement = function _destroyElement(element) {
      $__default["default"](element).detach().trigger(EVENT_CLOSED).remove();
    } // Static
    ;

    Alert._jQueryInterface = function _jQueryInterface(config) {
      return this.each(function () {
        var $element = $__default["default"](this);
        var data = $element.data(DATA_KEY$a);

        if (!data) {
          data = new Alert(this);
          $element.data(DATA_KEY$a, data);
        }

        if (config === 'close') {
          data[config](this);
        }
      });
    };

    Alert._handleDismiss = function _handleDismiss(alertInstance) {
      return function (event) {
        if (event) {
          event.preventDefault();
        }

        alertInstance.close(this);
      };
    };

    _createClass(Alert, null, [{
      key: "VERSION",
      get: function get() {
        return VERSION$a;
      }
    }]);

    return Alert;
  }();
  /**
   * Data API implementation
   */


  $__default["default"](document).on(EVENT_CLICK_DATA_API$6, SELECTOR_DISMISS, Alert._handleDismiss(new Alert()));
  /**
   * jQuery
   */

  $__default["default"].fn[NAME$a] = Alert._jQueryInterface;
  $__default["default"].fn[NAME$a].Constructor = Alert;

  $__default["default"].fn[NAME$a].noConflict = function () {
    $__default["default"].fn[NAME$a] = JQUERY_NO_CONFLICT$a;
    return Alert._jQueryInterface;
  };

  /**
   * Constants
   */

  var NAME$9 = 'button';
  var VERSION$9 = '4.6.2';
  var DATA_KEY$9 = 'bs.button';
  var EVENT_KEY$9 = "." + DATA_KEY$9;
  var DATA_API_KEY$6 = '.data-api';
  var JQUERY_NO_CONFLICT$9 = $__default["default"].fn[NAME$9];
  var CLASS_NAME_ACTIVE$3 = 'active';
  var CLASS_NAME_BUTTON = 'btn';
  var CLASS_NAME_FOCUS = 'focus';
  var EVENT_CLICK_DATA_API$5 = "click" + EVENT_KEY$9 + DATA_API_KEY$6;
  var EVENT_FOCUS_BLUR_DATA_API = "focus" + EVENT_KEY$9 + DATA_API_KEY$6 + " " + ("blur" + EVENT_KEY$9 + DATA_API_KEY$6);
  var EVENT_LOAD_DATA_API$2 = "load" + EVENT_KEY$9 + DATA_API_KEY$6;
  var SELECTOR_DATA_TOGGLE_CARROT = '[data-toggle^="button"]';
  var SELECTOR_DATA_TOGGLES = '[data-toggle="buttons"]';
  var SELECTOR_DATA_TOGGLE$4 = '[data-toggle="button"]';
  var SELECTOR_DATA_TOGGLES_BUTTONS = '[data-toggle="buttons"] .btn';
  var SELECTOR_INPUT = 'input:not([type="hidden"])';
  var SELECTOR_ACTIVE$2 = '.active';
  var SELECTOR_BUTTON = '.btn';
  /**
   * Class definition
   */

  var Button = /*#__PURE__*/function () {
    function Button(element) {
      this._element = element;
      this.shouldAvoidTriggerChange = false;
    } // Getters


    var _proto = Button.prototype;

    // Public
    _proto.toggle = function toggle() {
      var triggerChangeEvent = true;
      var addAriaPressed = true;
      var rootElement = $__default["default"](this._element).closest(SELECTOR_DATA_TOGGLES)[0];

      if (rootElement) {
        var input = this._element.querySelector(SELECTOR_INPUT);

        if (input) {
          if (input.type === 'radio') {
            if (input.checked && this._element.classList.contains(CLASS_NAME_ACTIVE$3)) {
              triggerChangeEvent = false;
            } else {
              var activeElement = rootElement.querySelector(SELECTOR_ACTIVE$2);

              if (activeElement) {
                $__default["default"](activeElement).removeClass(CLASS_NAME_ACTIVE$3);
              }
            }
          }

          if (triggerChangeEvent) {
            // if it's not a radio button or checkbox don't add a pointless/invalid checked property to the input
            if (input.type === 'checkbox' || input.type === 'radio') {
              input.checked = !this._element.classList.contains(CLASS_NAME_ACTIVE$3);
            }

            if (!this.shouldAvoidTriggerChange) {
              $__default["default"](input).trigger('change');
            }
          }

          input.focus();
          addAriaPressed = false;
        }
      }

      if (!(this._element.hasAttribute('disabled') || this._element.classList.contains('disabled'))) {
        if (addAriaPressed) {
          this._element.setAttribute('aria-pressed', !this._element.classList.contains(CLASS_NAME_ACTIVE$3));
        }

        if (triggerChangeEvent) {
          $__default["default"](this._element).toggleClass(CLASS_NAME_ACTIVE$3);
        }
      }
    };

    _proto.dispose = function dispose() {
      $__default["default"].removeData(this._element, DATA_KEY$9);
      this._element = null;
    } // Static
    ;

    Button._jQueryInterface = function _jQueryInterface(config, avoidTriggerChange) {
      return this.each(function () {
        var $element = $__default["default"](this);
        var data = $element.data(DATA_KEY$9);

        if (!data) {
          data = new Button(this);
          $element.data(DATA_KEY$9, data);
        }

        data.shouldAvoidTriggerChange = avoidTriggerChange;

        if (config === 'toggle') {
          data[config]();
        }
      });
    };

    _createClass(Button, null, [{
      key: "VERSION",
      get: function get() {
        return VERSION$9;
      }
    }]);

    return Button;
  }();
  /**
   * Data API implementation
   */


  $__default["default"](document).on(EVENT_CLICK_DATA_API$5, SELECTOR_DATA_TOGGLE_CARROT, function (event) {
    var button = event.target;
    var initialButton = button;

    if (!$__default["default"](button).hasClass(CLASS_NAME_BUTTON)) {
      button = $__default["default"](button).closest(SELECTOR_BUTTON)[0];
    }

    if (!button || button.hasAttribute('disabled') || button.classList.contains('disabled')) {
      event.preventDefault(); // work around Firefox bug #1540995
    } else {
      var inputBtn = button.querySelector(SELECTOR_INPUT);

      if (inputBtn && (inputBtn.hasAttribute('disabled') || inputBtn.classList.contains('disabled'))) {
        event.preventDefault(); // work around Firefox bug #1540995

        return;
      }

      if (initialButton.tagName === 'INPUT' || button.tagName !== 'LABEL') {
        Button._jQueryInterface.call($__default["default"](button), 'toggle', initialButton.tagName === 'INPUT');
      }
    }
  }).on(EVENT_FOCUS_BLUR_DATA_API, SELECTOR_DATA_TOGGLE_CARROT, function (event) {
    var button = $__default["default"](event.target).closest(SELECTOR_BUTTON)[0];
    $__default["default"](button).toggleClass(CLASS_NAME_FOCUS, /^focus(in)?$/.test(event.type));
  });
  $__default["default"](window).on(EVENT_LOAD_DATA_API$2, function () {
    // ensure correct active class is set to match the controls' actual values/states
    // find all checkboxes/readio buttons inside data-toggle groups
    var buttons = [].slice.call(document.querySelectorAll(SELECTOR_DATA_TOGGLES_BUTTONS));

    for (var i = 0, len = buttons.length; i < len; i++) {
      var button = buttons[i];
      var input = button.querySelector(SELECTOR_INPUT);

      if (input.checked || input.hasAttribute('checked')) {
        button.classList.add(CLASS_NAME_ACTIVE$3);
      } else {
        button.classList.remove(CLASS_NAME_ACTIVE$3);
      }
    } // find all button toggles


    buttons = [].slice.call(document.querySelectorAll(SELECTOR_DATA_TOGGLE$4));

    for (var _i = 0, _len = buttons.length; _i < _len; _i++) {
      var _button = buttons[_i];

      if (_button.getAttribute('aria-pressed') === 'true') {
        _button.classList.add(CLASS_NAME_ACTIVE$3);
      } else {
        _button.classList.remove(CLASS_NAME_ACTIVE$3);
      }
    }
  });
  /**
   * jQuery
   */

  $__default["default"].fn[NAME$9] = Button._jQueryInterface;
  $__default["default"].fn[NAME$9].Constructor = Button;

  $__default["default"].fn[NAME$9].noConflict = function () {
    $__default["default"].fn[NAME$9] = JQUERY_NO_CONFLICT$9;
    return Button._jQueryInterface;
  };

  /**
   * Constants
   */

  var NAME$8 = 'carousel';
  var VERSION$8 = '4.6.2';
  var DATA_KEY$8 = 'bs.carousel';
  var EVENT_KEY$8 = "." + DATA_KEY$8;
  var DATA_API_KEY$5 = '.data-api';
  var JQUERY_NO_CONFLICT$8 = $__default["default"].fn[NAME$8];
  var ARROW_LEFT_KEYCODE = 37; // KeyboardEvent.which value for left arrow key

  var ARROW_RIGHT_KEYCODE = 39; // KeyboardEvent.which value for right arrow key

  var TOUCHEVENT_COMPAT_WAIT = 500; // Time for mouse compat events to fire after touch

  var SWIPE_THRESHOLD = 40;
  var CLASS_NAME_CAROUSEL = 'carousel';
  var CLASS_NAME_ACTIVE$2 = 'active';
  var CLASS_NAME_SLIDE = 'slide';
  var CLASS_NAME_RIGHT = 'carousel-item-right';
  var CLASS_NAME_LEFT = 'carousel-item-left';
  var CLASS_NAME_NEXT = 'carousel-item-next';
  var CLASS_NAME_PREV = 'carousel-item-prev';
  var CLASS_NAME_POINTER_EVENT = 'pointer-event';
  var DIRECTION_NEXT = 'next';
  var DIRECTION_PREV = 'prev';
  var DIRECTION_LEFT = 'left';
  var DIRECTION_RIGHT = 'right';
  var EVENT_SLIDE = "slide" + EVENT_KEY$8;
  var EVENT_SLID = "slid" + EVENT_KEY$8;
  var EVENT_KEYDOWN = "keydown" + EVENT_KEY$8;
  var EVENT_MOUSEENTER = "mouseenter" + EVENT_KEY$8;
  var EVENT_MOUSELEAVE = "mouseleave" + EVENT_KEY$8;
  var EVENT_TOUCHSTART = "touchstart" + EVENT_KEY$8;
  var EVENT_TOUCHMOVE = "touchmove" + EVENT_KEY$8;
  var EVENT_TOUCHEND = "touchend" + EVENT_KEY$8;
  var EVENT_POINTERDOWN = "pointerdown" + EVENT_KEY$8;
  var EVENT_POINTERUP = "pointerup" + EVENT_KEY$8;
  var EVENT_DRAG_START = "dragstart" + EVENT_KEY$8;
  var EVENT_LOAD_DATA_API$1 = "load" + EVENT_KEY$8 + DATA_API_KEY$5;
  var EVENT_CLICK_DATA_API$4 = "click" + EVENT_KEY$8 + DATA_API_KEY$5;
  var SELECTOR_ACTIVE$1 = '.active';
  var SELECTOR_ACTIVE_ITEM = '.active.carousel-item';
  var SELECTOR_ITEM = '.carousel-item';
  var SELECTOR_ITEM_IMG = '.carousel-item img';
  var SELECTOR_NEXT_PREV = '.carousel-item-next, .carousel-item-prev';
  var SELECTOR_INDICATORS = '.carousel-indicators';
  var SELECTOR_DATA_SLIDE = '[data-slide], [data-slide-to]';
  var SELECTOR_DATA_RIDE = '[data-ride="carousel"]';
  var Default$7 = {
    interval: 5000,
    keyboard: true,
    slide: false,
    pause: 'hover',
    wrap: true,
    touch: true
  };
  var DefaultType$7 = {
    interval: '(number|boolean)',
    keyboard: 'boolean',
    slide: '(boolean|string)',
    pause: '(string|boolean)',
    wrap: 'boolean',
    touch: 'boolean'
  };
  var PointerType = {
    TOUCH: 'touch',
    PEN: 'pen'
  };
  /**
   * Class definition
   */

  var Carousel = /*#__PURE__*/function () {
    function Carousel(element, config) {
      this._items = null;
      this._interval = null;
      this._activeElement = null;
      this._isPaused = false;
      this._isSliding = false;
      this.touchTimeout = null;
      this.touchStartX = 0;
      this.touchDeltaX = 0;
      this._config = this._getConfig(config);
      this._element = element;
      this._indicatorsElement = this._element.querySelector(SELECTOR_INDICATORS);
      this._touchSupported = 'ontouchstart' in document.documentElement || navigator.maxTouchPoints > 0;
      this._pointerEvent = Boolean(window.PointerEvent || window.MSPointerEvent);

      this._addEventListeners();
    } // Getters


    var _proto = Carousel.prototype;

    // Public
    _proto.next = function next() {
      if (!this._isSliding) {
        this._slide(DIRECTION_NEXT);
      }
    };

    _proto.nextWhenVisible = function nextWhenVisible() {
      var $element = $__default["default"](this._element); // Don't call next when the page isn't visible
      // or the carousel or its parent isn't visible

      if (!document.hidden && $element.is(':visible') && $element.css('visibility') !== 'hidden') {
        this.next();
      }
    };

    _proto.prev = function prev() {
      if (!this._isSliding) {
        this._slide(DIRECTION_PREV);
      }
    };

    _proto.pause = function pause(event) {
      if (!event) {
        this._isPaused = true;
      }

      if (this._element.querySelector(SELECTOR_NEXT_PREV)) {
        Util.triggerTransitionEnd(this._element);
        this.cycle(true);
      }

      clearInterval(this._interval);
      this._interval = null;
    };

    _proto.cycle = function cycle(event) {
      if (!event) {
        this._isPaused = false;
      }

      if (this._interval) {
        clearInterval(this._interval);
        this._interval = null;
      }

      if (this._config.interval && !this._isPaused) {
        this._updateInterval();

        this._interval = setInterval((document.visibilityState ? this.nextWhenVisible : this.next).bind(this), this._config.interval);
      }
    };

    _proto.to = function to(index) {
      var _this = this;

      this._activeElement = this._element.querySelector(SELECTOR_ACTIVE_ITEM);

      var activeIndex = this._getItemIndex(this._activeElement);

      if (index > this._items.length - 1 || index < 0) {
        return;
      }

      if (this._isSliding) {
        $__default["default"](this._element).one(EVENT_SLID, function () {
          return _this.to(index);
        });
        return;
      }

      if (activeIndex === index) {
        this.pause();
        this.cycle();
        return;
      }

      var direction = index > activeIndex ? DIRECTION_NEXT : DIRECTION_PREV;

      this._slide(direction, this._items[index]);
    };

    _proto.dispose = function dispose() {
      $__default["default"](this._element).off(EVENT_KEY$8);
      $__default["default"].removeData(this._element, DATA_KEY$8);
      this._items = null;
      this._config = null;
      this._element = null;
      this._interval = null;
      this._isPaused = null;
      this._isSliding = null;
      this._activeElement = null;
      this._indicatorsElement = null;
    } // Private
    ;

    _proto._getConfig = function _getConfig(config) {
      config = _extends({}, Default$7, config);
      Util.typeCheckConfig(NAME$8, config, DefaultType$7);
      return config;
    };

    _proto._handleSwipe = function _handleSwipe() {
      var absDeltax = Math.abs(this.touchDeltaX);

      if (absDeltax <= SWIPE_THRESHOLD) {
        return;
      }

      var direction = absDeltax / this.touchDeltaX;
      this.touchDeltaX = 0; // swipe left

      if (direction > 0) {
        this.prev();
      } // swipe right


      if (direction < 0) {
        this.next();
      }
    };

    _proto._addEventListeners = function _addEventListeners() {
      var _this2 = this;

      if (this._config.keyboard) {
        $__default["default"](this._element).on(EVENT_KEYDOWN, function (event) {
          return _this2._keydown(event);
        });
      }

      if (this._config.pause === 'hover') {
        $__default["default"](this._element).on(EVENT_MOUSEENTER, function (event) {
          return _this2.pause(event);
        }).on(EVENT_MOUSELEAVE, function (event) {
          return _this2.cycle(event);
        });
      }

      if (this._config.touch) {
        this._addTouchEventListeners();
      }
    };

    _proto._addTouchEventListeners = function _addTouchEventListeners() {
      var _this3 = this;

      if (!this._touchSupported) {
        return;
      }

      var start = function start(event) {
        if (_this3._pointerEvent && PointerType[event.originalEvent.pointerType.toUpperCase()]) {
          _this3.touchStartX = event.originalEvent.clientX;
        } else if (!_this3._pointerEvent) {
          _this3.touchStartX = event.originalEvent.touches[0].clientX;
        }
      };

      var move = function move(event) {
        // ensure swiping with one touch and not pinching
        _this3.touchDeltaX = event.originalEvent.touches && event.originalEvent.touches.length > 1 ? 0 : event.originalEvent.touches[0].clientX - _this3.touchStartX;
      };

      var end = function end(event) {
        if (_this3._pointerEvent && PointerType[event.originalEvent.pointerType.toUpperCase()]) {
          _this3.touchDeltaX = event.originalEvent.clientX - _this3.touchStartX;
        }

        _this3._handleSwipe();

        if (_this3._config.pause === 'hover') {
          // If it's a touch-enabled device, mouseenter/leave are fired as
          // part of the mouse compatibility events on first tap - the carousel
          // would stop cycling until user tapped out of it;
          // here, we listen for touchend, explicitly pause the carousel
          // (as if it's the second time we tap on it, mouseenter compat event
          // is NOT fired) and after a timeout (to allow for mouse compatibility
          // events to fire) we explicitly restart cycling
          _this3.pause();

          if (_this3.touchTimeout) {
            clearTimeout(_this3.touchTimeout);
          }

          _this3.touchTimeout = setTimeout(function (event) {
            return _this3.cycle(event);
          }, TOUCHEVENT_COMPAT_WAIT + _this3._config.interval);
        }
      };

      $__default["default"](this._element.querySelectorAll(SELECTOR_ITEM_IMG)).on(EVENT_DRAG_START, function (e) {
        return e.preventDefault();
      });

      if (this._pointerEvent) {
        $__default["default"](this._element).on(EVENT_POINTERDOWN, function (event) {
          return start(event);
        });
        $__default["default"](this._element).on(EVENT_POINTERUP, function (event) {
          return end(event);
        });

        this._element.classList.add(CLASS_NAME_POINTER_EVENT);
      } else {
        $__default["default"](this._element).on(EVENT_TOUCHSTART, function (event) {
          return start(event);
        });
        $__default["default"](this._element).on(EVENT_TOUCHMOVE, function (event) {
          return move(event);
        });
        $__default["default"](this._element).on(EVENT_TOUCHEND, function (event) {
          return end(event);
        });
      }
    };

    _proto._keydown = function _keydown(event) {
      if (/input|textarea/i.test(event.target.tagName)) {
        return;
      }

      switch (event.which) {
        case ARROW_LEFT_KEYCODE:
          event.preventDefault();
          this.prev();
          break;

        case ARROW_RIGHT_KEYCODE:
          event.preventDefault();
          this.next();
          break;
      }
    };

    _proto._getItemIndex = function _getItemIndex(element) {
      this._items = element && element.parentNode ? [].slice.call(element.parentNode.querySelectorAll(SELECTOR_ITEM)) : [];
      return this._items.indexOf(element);
    };

    _proto._getItemByDirection = function _getItemByDirection(direction, activeElement) {
      var isNextDirection = direction === DIRECTION_NEXT;
      var isPrevDirection = direction === DIRECTION_PREV;

      var activeIndex = this._getItemIndex(activeElement);

      var lastItemIndex = this._items.length - 1;
      var isGoingToWrap = isPrevDirection && activeIndex === 0 || isNextDirection && activeIndex === lastItemIndex;

      if (isGoingToWrap && !this._config.wrap) {
        return activeElement;
      }

      var delta = direction === DIRECTION_PREV ? -1 : 1;
      var itemIndex = (activeIndex + delta) % this._items.length;
      return itemIndex === -1 ? this._items[this._items.length - 1] : this._items[itemIndex];
    };

    _proto._triggerSlideEvent = function _triggerSlideEvent(relatedTarget, eventDirectionName) {
      var targetIndex = this._getItemIndex(relatedTarget);

      var fromIndex = this._getItemIndex(this._element.querySelector(SELECTOR_ACTIVE_ITEM));

      var slideEvent = $__default["default"].Event(EVENT_SLIDE, {
        relatedTarget: relatedTarget,
        direction: eventDirectionName,
        from: fromIndex,
        to: targetIndex
      });
      $__default["default"](this._element).trigger(slideEvent);
      return slideEvent;
    };

    _proto._setActiveIndicatorElement = function _setActiveIndicatorElement(element) {
      if (this._indicatorsElement) {
        var indicators = [].slice.call(this._indicatorsElement.querySelectorAll(SELECTOR_ACTIVE$1));
        $__default["default"](indicators).removeClass(CLASS_NAME_ACTIVE$2);

        var nextIndicator = this._indicatorsElement.children[this._getItemIndex(element)];

        if (nextIndicator) {
          $__default["default"](nextIndicator).addClass(CLASS_NAME_ACTIVE$2);
        }
      }
    };

    _proto._updateInterval = function _updateInterval() {
      var element = this._activeElement || this._element.querySelector(SELECTOR_ACTIVE_ITEM);

      if (!element) {
        return;
      }

      var elementInterval = parseInt(element.getAttribute('data-interval'), 10);

      if (elementInterval) {
        this._config.defaultInterval = this._config.defaultInterval || this._config.interval;
        this._config.interval = elementInterval;
      } else {
        this._config.interval = this._config.defaultInterval || this._config.interval;
      }
    };

    _proto._slide = function _slide(direction, element) {
      var _this4 = this;

      var activeElement = this._element.querySelector(SELECTOR_ACTIVE_ITEM);

      var activeElementIndex = this._getItemIndex(activeElement);

      var nextElement = element || activeElement && this._getItemByDirection(direction, activeElement);

      var nextElementIndex = this._getItemIndex(nextElement);

      var isCycling = Boolean(this._interval);
      var directionalClassName;
      var orderClassName;
      var eventDirectionName;

      if (direction === DIRECTION_NEXT) {
        directionalClassName = CLASS_NAME_LEFT;
        orderClassName = CLASS_NAME_NEXT;
        eventDirectionName = DIRECTION_LEFT;
      } else {
        directionalClassName = CLASS_NAME_RIGHT;
        orderClassName = CLASS_NAME_PREV;
        eventDirectionName = DIRECTION_RIGHT;
      }

      if (nextElement && $__default["default"](nextElement).hasClass(CLASS_NAME_ACTIVE$2)) {
        this._isSliding = false;
        return;
      }

      var slideEvent = this._triggerSlideEvent(nextElement, eventDirectionName);

      if (slideEvent.isDefaultPrevented()) {
        return;
      }

      if (!activeElement || !nextElement) {
        // Some weirdness is happening, so we bail
        return;
      }

      this._isSliding = true;

      if (isCycling) {
        this.pause();
      }

      this._setActiveIndicatorElement(nextElement);

      this._activeElement = nextElement;
      var slidEvent = $__default["default"].Event(EVENT_SLID, {
        relatedTarget: nextElement,
        direction: eventDirectionName,
        from: activeElementIndex,
        to: nextElementIndex
      });

      if ($__default["default"](this._element).hasClass(CLASS_NAME_SLIDE)) {
        $__default["default"](nextElement).addClass(orderClassName);
        Util.reflow(nextElement);
        $__default["default"](activeElement).addClass(directionalClassName);
        $__default["default"](nextElement).addClass(directionalClassName);
        var transitionDuration = Util.getTransitionDurationFromElement(activeElement);
        $__default["default"](activeElement).one(Util.TRANSITION_END, function () {
          $__default["default"](nextElement).removeClass(directionalClassName + " " + orderClassName).addClass(CLASS_NAME_ACTIVE$2);
          $__default["default"](activeElement).removeClass(CLASS_NAME_ACTIVE$2 + " " + orderClassName + " " + directionalClassName);
          _this4._isSliding = false;
          setTimeout(function () {
            return $__default["default"](_this4._element).trigger(slidEvent);
          }, 0);
        }).emulateTransitionEnd(transitionDuration);
      } else {
        $__default["default"](activeElement).removeClass(CLASS_NAME_ACTIVE$2);
        $__default["default"](nextElement).addClass(CLASS_NAME_ACTIVE$2);
        this._isSliding = false;
        $__default["default"](this._element).trigger(slidEvent);
      }

      if (isCycling) {
        this.cycle();
      }
    } // Static
    ;

    Carousel._jQueryInterface = function _jQueryInterface(config) {
      return this.each(function () {
        var data = $__default["default"](this).data(DATA_KEY$8);

        var _config = _extends({}, Default$7, $__default["default"](this).data());

        if (typeof config === 'object') {
          _config = _extends({}, _config, config);
        }

        var action = typeof config === 'string' ? config : _config.slide;

        if (!data) {
          data = new Carousel(this, _config);
          $__default["default"](this).data(DATA_KEY$8, data);
        }

        if (typeof config === 'number') {
          data.to(config);
        } else if (typeof action === 'string') {
          if (typeof data[action] === 'undefined') {
            throw new TypeError("No method named \"" + action + "\"");
          }

          data[action]();
        } else if (_config.interval && _config.ride) {
          data.pause();
          data.cycle();
        }
      });
    };

    Carousel._dataApiClickHandler = function _dataApiClickHandler(event) {
      var selector = Util.getSelectorFromElement(this);

      if (!selector) {
        return;
      }

      var target = $__default["default"](selector)[0];

      if (!target || !$__default["default"](target).hasClass(CLASS_NAME_CAROUSEL)) {
        return;
      }

      var config = _extends({}, $__default["default"](target).data(), $__default["default"](this).data());

      var slideIndex = this.getAttribute('data-slide-to');

      if (slideIndex) {
        config.interval = false;
      }

      Carousel._jQueryInterface.call($__default["default"](target), config);

      if (slideIndex) {
        $__default["default"](target).data(DATA_KEY$8).to(slideIndex);
      }

      event.preventDefault();
    };

    _createClass(Carousel, null, [{
      key: "VERSION",
      get: function get() {
        return VERSION$8;
      }
    }, {
      key: "Default",
      get: function get() {
        return Default$7;
      }
    }]);

    return Carousel;
  }();
  /**
   * Data API implementation
   */


  $__default["default"](document).on(EVENT_CLICK_DATA_API$4, SELECTOR_DATA_SLIDE, Carousel._dataApiClickHandler);
  $__default["default"](window).on(EVENT_LOAD_DATA_API$1, function () {
    var carousels = [].slice.call(document.querySelectorAll(SELECTOR_DATA_RIDE));

    for (var i = 0, len = carousels.length; i < len; i++) {
      var $carousel = $__default["default"](carousels[i]);

      Carousel._jQueryInterface.call($carousel, $carousel.data());
    }
  });
  /**
   * jQuery
   */

  $__default["default"].fn[NAME$8] = Carousel._jQueryInterface;
  $__default["default"].fn[NAME$8].Constructor = Carousel;

  $__default["default"].fn[NAME$8].noConflict = function () {
    $__default["default"].fn[NAME$8] = JQUERY_NO_CONFLICT$8;
    return Carousel._jQueryInterface;
  };

  /**
   * Constants
   */

  var NAME$7 = 'collapse';
  var VERSION$7 = '4.6.2';
  var DATA_KEY$7 = 'bs.collapse';
  var EVENT_KEY$7 = "." + DATA_KEY$7;
  var DATA_API_KEY$4 = '.data-api';
  var JQUERY_NO_CONFLICT$7 = $__default["default"].fn[NAME$7];
  var CLASS_NAME_SHOW$6 = 'show';
  var CLASS_NAME_COLLAPSE = 'collapse';
  var CLASS_NAME_COLLAPSING = 'collapsing';
  var CLASS_NAME_COLLAPSED = 'collapsed';
  var DIMENSION_WIDTH = 'width';
  var DIMENSION_HEIGHT = 'height';
  var EVENT_SHOW$4 = "show" + EVENT_KEY$7;
  var EVENT_SHOWN$4 = "shown" + EVENT_KEY$7;
  var EVENT_HIDE$4 = "hide" + EVENT_KEY$7;
  var EVENT_HIDDEN$4 = "hidden" + EVENT_KEY$7;
  var EVENT_CLICK_DATA_API$3 = "click" + EVENT_KEY$7 + DATA_API_KEY$4;
  var SELECTOR_ACTIVES = '.show, .collapsing';
  var SELECTOR_DATA_TOGGLE$3 = '[data-toggle="collapse"]';
  var Default$6 = {
    toggle: true,
    parent: ''
  };
  var DefaultType$6 = {
    toggle: 'boolean',
    parent: '(string|element)'
  };
  /**
   * Class definition
   */

  var Collapse = /*#__PURE__*/function () {
    function Collapse(element, config) {
      this._isTransitioning = false;
      this._element = element;
      this._config = this._getConfig(config);
      this._triggerArray = [].slice.call(document.querySelectorAll("[data-toggle=\"collapse\"][href=\"#" + element.id + "\"]," + ("[data-toggle=\"collapse\"][data-target=\"#" + element.id + "\"]")));
      var toggleList = [].slice.call(document.querySelectorAll(SELECTOR_DATA_TOGGLE$3));

      for (var i = 0, len = toggleList.length; i < len; i++) {
        var elem = toggleList[i];
        var selector = Util.getSelectorFromElement(elem);
        var filterElement = [].slice.call(document.querySelectorAll(selector)).filter(function (foundElem) {
          return foundElem === element;
        });

        if (selector !== null && filterElement.length > 0) {
          this._selector = selector;

          this._triggerArray.push(elem);
        }
      }

      this._parent = this._config.parent ? this._getParent() : null;

      if (!this._config.parent) {
        this._addAriaAndCollapsedClass(this._element, this._triggerArray);
      }

      if (this._config.toggle) {
        this.toggle();
      }
    } // Getters


    var _proto = Collapse.prototype;

    // Public
    _proto.toggle = function toggle() {
      if ($__default["default"](this._element).hasClass(CLASS_NAME_SHOW$6)) {
        this.hide();
      } else {
        this.show();
      }
    };

    _proto.show = function show() {
      var _this = this;

      if (this._isTransitioning || $__default["default"](this._element).hasClass(CLASS_NAME_SHOW$6)) {
        return;
      }

      var actives;
      var activesData;

      if (this._parent) {
        actives = [].slice.call(this._parent.querySelectorAll(SELECTOR_ACTIVES)).filter(function (elem) {
          if (typeof _this._config.parent === 'string') {
            return elem.getAttribute('data-parent') === _this._config.parent;
          }

          return elem.classList.contains(CLASS_NAME_COLLAPSE);
        });

        if (actives.length === 0) {
          actives = null;
        }
      }

      if (actives) {
        activesData = $__default["default"](actives).not(this._selector).data(DATA_KEY$7);

        if (activesData && activesData._isTransitioning) {
          return;
        }
      }

      var startEvent = $__default["default"].Event(EVENT_SHOW$4);
      $__default["default"](this._element).trigger(startEvent);

      if (startEvent.isDefaultPrevented()) {
        return;
      }

      if (actives) {
        Collapse._jQueryInterface.call($__default["default"](actives).not(this._selector), 'hide');

        if (!activesData) {
          $__default["default"](actives).data(DATA_KEY$7, null);
        }
      }

      var dimension = this._getDimension();

      $__default["default"](this._element).removeClass(CLASS_NAME_COLLAPSE).addClass(CLASS_NAME_COLLAPSING);
      this._element.style[dimension] = 0;

      if (this._triggerArray.length) {
        $__default["default"](this._triggerArray).removeClass(CLASS_NAME_COLLAPSED).attr('aria-expanded', true);
      }

      this.setTransitioning(true);

      var complete = function complete() {
        $__default["default"](_this._element).removeClass(CLASS_NAME_COLLAPSING).addClass(CLASS_NAME_COLLAPSE + " " + CLASS_NAME_SHOW$6);
        _this._element.style[dimension] = '';

        _this.setTransitioning(false);

        $__default["default"](_this._element).trigger(EVENT_SHOWN$4);
      };

      var capitalizedDimension = dimension[0].toUpperCase() + dimension.slice(1);
      var scrollSize = "scroll" + capitalizedDimension;
      var transitionDuration = Util.getTransitionDurationFromElement(this._element);
      $__default["default"](this._element).one(Util.TRANSITION_END, complete).emulateTransitionEnd(transitionDuration);
      this._element.style[dimension] = this._element[scrollSize] + "px";
    };

    _proto.hide = function hide() {
      var _this2 = this;

      if (this._isTransitioning || !$__default["default"](this._element).hasClass(CLASS_NAME_SHOW$6)) {
        return;
      }

      var startEvent = $__default["default"].Event(EVENT_HIDE$4);
      $__default["default"](this._element).trigger(startEvent);

      if (startEvent.isDefaultPrevented()) {
        return;
      }

      var dimension = this._getDimension();

      this._element.style[dimension] = this._element.getBoundingClientRect()[dimension] + "px";
      Util.reflow(this._element);
      $__default["default"](this._element).addClass(CLASS_NAME_COLLAPSING).removeClass(CLASS_NAME_COLLAPSE + " " + CLASS_NAME_SHOW$6);
      var triggerArrayLength = this._triggerArray.length;

      if (triggerArrayLength > 0) {
        for (var i = 0; i < triggerArrayLength; i++) {
          var trigger = this._triggerArray[i];
          var selector = Util.getSelectorFromElement(trigger);

          if (selector !== null) {
            var $elem = $__default["default"]([].slice.call(document.querySelectorAll(selector)));

            if (!$elem.hasClass(CLASS_NAME_SHOW$6)) {
              $__default["default"](trigger).addClass(CLASS_NAME_COLLAPSED).attr('aria-expanded', false);
            }
          }
        }
      }

      this.setTransitioning(true);

      var complete = function complete() {
        _this2.setTransitioning(false);

        $__default["default"](_this2._element).removeClass(CLASS_NAME_COLLAPSING).addClass(CLASS_NAME_COLLAPSE).trigger(EVENT_HIDDEN$4);
      };

      this._element.style[dimension] = '';
      var transitionDuration = Util.getTransitionDurationFromElement(this._element);
      $__default["default"](this._element).one(Util.TRANSITION_END, complete).emulateTransitionEnd(transitionDuration);
    };

    _proto.setTransitioning = function setTransitioning(isTransitioning) {
      this._isTransitioning = isTransitioning;
    };

    _proto.dispose = function dispose() {
      $__default["default"].removeData(this._element, DATA_KEY$7);
      this._config = null;
      this._parent = null;
      this._element = null;
      this._triggerArray = null;
      this._isTransitioning = null;
    } // Private
    ;

    _proto._getConfig = function _getConfig(config) {
      config = _extends({}, Default$6, config);
      config.toggle = Boolean(config.toggle); // Coerce string values

      Util.typeCheckConfig(NAME$7, config, DefaultType$6);
      return config;
    };

    _proto._getDimension = function _getDimension() {
      var hasWidth = $__default["default"](this._element).hasClass(DIMENSION_WIDTH);
      return hasWidth ? DIMENSION_WIDTH : DIMENSION_HEIGHT;
    };

    _proto._getParent = function _getParent() {
      var _this3 = this;

      var parent;

      if (Util.isElement(this._config.parent)) {
        parent = this._config.parent; // It's a jQuery object

        if (typeof this._config.parent.jquery !== 'undefined') {
          parent = this._config.parent[0];
        }
      } else {
        parent = document.querySelector(this._config.parent);
      }

      var selector = "[data-toggle=\"collapse\"][data-parent=\"" + this._config.parent + "\"]";
      var children = [].slice.call(parent.querySelectorAll(selector));
      $__default["default"](children).each(function (i, element) {
        _this3._addAriaAndCollapsedClass(Collapse._getTargetFromElement(element), [element]);
      });
      return parent;
    };

    _proto._addAriaAndCollapsedClass = function _addAriaAndCollapsedClass(element, triggerArray) {
      var isOpen = $__default["default"](element).hasClass(CLASS_NAME_SHOW$6);

      if (triggerArray.length) {
        $__default["default"](triggerArray).toggleClass(CLASS_NAME_COLLAPSED, !isOpen).attr('aria-expanded', isOpen);
      }
    } // Static
    ;

    Collapse._getTargetFromElement = function _getTargetFromElement(element) {
      var selector = Util.getSelectorFromElement(element);
      return selector ? document.querySelector(selector) : null;
    };

    Collapse._jQueryInterface = function _jQueryInterface(config) {
      return this.each(function () {
        var $element = $__default["default"](this);
        var data = $element.data(DATA_KEY$7);

        var _config = _extends({}, Default$6, $element.data(), typeof config === 'object' && config ? config : {});

        if (!data && _config.toggle && typeof config === 'string' && /show|hide/.test(config)) {
          _config.toggle = false;
        }

        if (!data) {
          data = new Collapse(this, _config);
          $element.data(DATA_KEY$7, data);
        }

        if (typeof config === 'string') {
          if (typeof data[config] === 'undefined') {
            throw new TypeError("No method named \"" + config + "\"");
          }

          data[config]();
        }
      });
    };

    _createClass(Collapse, null, [{
      key: "VERSION",
      get: function get() {
        return VERSION$7;
      }
    }, {
      key: "Default",
      get: function get() {
        return Default$6;
      }
    }]);

    return Collapse;
  }();
  /**
   * Data API implementation
   */


  $__default["default"](document).on(EVENT_CLICK_DATA_API$3, SELECTOR_DATA_TOGGLE$3, function (event) {
    // preventDefault only for <a> elements (which change the URL) not inside the collapsible element
    if (event.currentTarget.tagName === 'A') {
      event.preventDefault();
    }

    var $trigger = $__default["default"](this);
    var selector = Util.getSelectorFromElement(this);
    var selectors = [].slice.call(document.querySelectorAll(selector));
    $__default["default"](selectors).each(function () {
      var $target = $__default["default"](this);
      var data = $target.data(DATA_KEY$7);
      var config = data ? 'toggle' : $trigger.data();

      Collapse._jQueryInterface.call($target, config);
    });
  });
  /**
   * jQuery
   */

  $__default["default"].fn[NAME$7] = Collapse._jQueryInterface;
  $__default["default"].fn[NAME$7].Constructor = Collapse;

  $__default["default"].fn[NAME$7].noConflict = function () {
    $__default["default"].fn[NAME$7] = JQUERY_NO_CONFLICT$7;
    return Collapse._jQueryInterface;
  };

  /**
   * Constants
   */

  var NAME$6 = 'dropdown';
  var VERSION$6 = '4.6.2';
  var DATA_KEY$6 = 'bs.dropdown';
  var EVENT_KEY$6 = "." + DATA_KEY$6;
  var DATA_API_KEY$3 = '.data-api';
  var JQUERY_NO_CONFLICT$6 = $__default["default"].fn[NAME$6];
  var ESCAPE_KEYCODE$1 = 27; // KeyboardEvent.which value for Escape (Esc) key

  var SPACE_KEYCODE = 32; // KeyboardEvent.which value for space key

  var TAB_KEYCODE = 9; // KeyboardEvent.which value for tab key

  var ARROW_UP_KEYCODE = 38; // KeyboardEvent.which value for up arrow key

  var ARROW_DOWN_KEYCODE = 40; // KeyboardEvent.which value for down arrow key

  var RIGHT_MOUSE_BUTTON_WHICH = 3; // MouseEvent.which value for the right button (assuming a right-handed mouse)

  var REGEXP_KEYDOWN = new RegExp(ARROW_UP_KEYCODE + "|" + ARROW_DOWN_KEYCODE + "|" + ESCAPE_KEYCODE$1);
  var CLASS_NAME_DISABLED$1 = 'disabled';
  var CLASS_NAME_SHOW$5 = 'show';
  var CLASS_NAME_DROPUP = 'dropup';
  var CLASS_NAME_DROPRIGHT = 'dropright';
  var CLASS_NAME_DROPLEFT = 'dropleft';
  var CLASS_NAME_MENURIGHT = 'dropdown-menu-right';
  var CLASS_NAME_POSITION_STATIC = 'position-static';
  var EVENT_HIDE$3 = "hide" + EVENT_KEY$6;
  var EVENT_HIDDEN$3 = "hidden" + EVENT_KEY$6;
  var EVENT_SHOW$3 = "show" + EVENT_KEY$6;
  var EVENT_SHOWN$3 = "shown" + EVENT_KEY$6;
  var EVENT_CLICK = "click" + EVENT_KEY$6;
  var EVENT_CLICK_DATA_API$2 = "click" + EVENT_KEY$6 + DATA_API_KEY$3;
  var EVENT_KEYDOWN_DATA_API = "keydown" + EVENT_KEY$6 + DATA_API_KEY$3;
  var EVENT_KEYUP_DATA_API = "keyup" + EVENT_KEY$6 + DATA_API_KEY$3;
  var SELECTOR_DATA_TOGGLE$2 = '[data-toggle="dropdown"]';
  var SELECTOR_FORM_CHILD = '.dropdown form';
  var SELECTOR_MENU = '.dropdown-menu';
  var SELECTOR_NAVBAR_NAV = '.navbar-nav';
  var SELECTOR_VISIBLE_ITEMS = '.dropdown-menu .dropdown-item:not(.disabled):not(:disabled)';
  var PLACEMENT_TOP = 'top-start';
  var PLACEMENT_TOPEND = 'top-end';
  var PLACEMENT_BOTTOM = 'bottom-start';
  var PLACEMENT_BOTTOMEND = 'bottom-end';
  var PLACEMENT_RIGHT = 'right-start';
  var PLACEMENT_LEFT = 'left-start';
  var Default$5 = {
    offset: 0,
    flip: true,
    boundary: 'scrollParent',
    reference: 'toggle',
    display: 'dynamic',
    popperConfig: null
  };
  var DefaultType$5 = {
    offset: '(number|string|function)',
    flip: 'boolean',
    boundary: '(string|element)',
    reference: '(string|element)',
    display: 'string',
    popperConfig: '(null|object)'
  };
  /**
   * Class definition
   */

  var Dropdown = /*#__PURE__*/function () {
    function Dropdown(element, config) {
      this._element = element;
      this._popper = null;
      this._config = this._getConfig(config);
      this._menu = this._getMenuElement();
      this._inNavbar = this._detectNavbar();

      this._addEventListeners();
    } // Getters


    var _proto = Dropdown.prototype;

    // Public
    _proto.toggle = function toggle() {
      if (this._element.disabled || $__default["default"](this._element).hasClass(CLASS_NAME_DISABLED$1)) {
        return;
      }

      var isActive = $__default["default"](this._menu).hasClass(CLASS_NAME_SHOW$5);

      Dropdown._clearMenus();

      if (isActive) {
        return;
      }

      this.show(true);
    };

    _proto.show = function show(usePopper) {
      if (usePopper === void 0) {
        usePopper = false;
      }

      if (this._element.disabled || $__default["default"](this._element).hasClass(CLASS_NAME_DISABLED$1) || $__default["default"](this._menu).hasClass(CLASS_NAME_SHOW$5)) {
        return;
      }

      var relatedTarget = {
        relatedTarget: this._element
      };
      var showEvent = $__default["default"].Event(EVENT_SHOW$3, relatedTarget);

      var parent = Dropdown._getParentFromElement(this._element);

      $__default["default"](parent).trigger(showEvent);

      if (showEvent.isDefaultPrevented()) {
        return;
      } // Totally disable Popper for Dropdowns in Navbar


      if (!this._inNavbar && usePopper) {
        // Check for Popper dependency
        if (typeof Popper__default["default"] === 'undefined') {
          throw new TypeError('Bootstrap\'s dropdowns require Popper (https://popper.js.org)');
        }

        var referenceElement = this._element;

        if (this._config.reference === 'parent') {
          referenceElement = parent;
        } else if (Util.isElement(this._config.reference)) {
          referenceElement = this._config.reference; // Check if it's jQuery element

          if (typeof this._config.reference.jquery !== 'undefined') {
            referenceElement = this._config.reference[0];
          }
        } // If boundary is not `scrollParent`, then set position to `static`
        // to allow the menu to "escape" the scroll parent's boundaries
        // https://github.com/twbs/bootstrap/issues/24251


        if (this._config.boundary !== 'scrollParent') {
          $__default["default"](parent).addClass(CLASS_NAME_POSITION_STATIC);
        }

        this._popper = new Popper__default["default"](referenceElement, this._menu, this._getPopperConfig());
      } // If this is a touch-enabled device we add extra
      // empty mouseover listeners to the body's immediate children;
      // only needed because of broken event delegation on iOS
      // https://www.quirksmode.org/blog/archives/2014/02/mouse_event_bub.html


      if ('ontouchstart' in document.documentElement && $__default["default"](parent).closest(SELECTOR_NAVBAR_NAV).length === 0) {
        $__default["default"](document.body).children().on('mouseover', null, $__default["default"].noop);
      }

      this._element.focus();

      this._element.setAttribute('aria-expanded', true);

      $__default["default"](this._menu).toggleClass(CLASS_NAME_SHOW$5);
      $__default["default"](parent).toggleClass(CLASS_NAME_SHOW$5).trigger($__default["default"].Event(EVENT_SHOWN$3, relatedTarget));
    };

    _proto.hide = function hide() {
      if (this._element.disabled || $__default["default"](this._element).hasClass(CLASS_NAME_DISABLED$1) || !$__default["default"](this._menu).hasClass(CLASS_NAME_SHOW$5)) {
        return;
      }

      var relatedTarget = {
        relatedTarget: this._element
      };
      var hideEvent = $__default["default"].Event(EVENT_HIDE$3, relatedTarget);

      var parent = Dropdown._getParentFromElement(this._element);

      $__default["default"](parent).trigger(hideEvent);

      if (hideEvent.isDefaultPrevented()) {
        return;
      }

      if (this._popper) {
        this._popper.destroy();
      }

      $__default["default"](this._menu).toggleClass(CLASS_NAME_SHOW$5);
      $__default["default"](parent).toggleClass(CLASS_NAME_SHOW$5).trigger($__default["default"].Event(EVENT_HIDDEN$3, relatedTarget));
    };

    _proto.dispose = function dispose() {
      $__default["default"].removeData(this._element, DATA_KEY$6);
      $__default["default"](this._element).off(EVENT_KEY$6);
      this._element = null;
      this._menu = null;

      if (this._popper !== null) {
        this._popper.destroy();

        this._popper = null;
      }
    };

    _proto.update = function update() {
      this._inNavbar = this._detectNavbar();

      if (this._popper !== null) {
        this._popper.scheduleUpdate();
      }
    } // Private
    ;

    _proto._addEventListeners = function _addEventListeners() {
      var _this = this;

      $__default["default"](this._element).on(EVENT_CLICK, function (event) {
        event.preventDefault();
        event.stopPropagation();

        _this.toggle();
      });
    };

    _proto._getConfig = function _getConfig(config) {
      config = _extends({}, this.constructor.Default, $__default["default"](this._element).data(), config);
      Util.typeCheckConfig(NAME$6, config, this.constructor.DefaultType);
      return config;
    };

    _proto._getMenuElement = function _getMenuElement() {
      if (!this._menu) {
        var parent = Dropdown._getParentFromElement(this._element);

        if (parent) {
          this._menu = parent.querySelector(SELECTOR_MENU);
        }
      }

      return this._menu;
    };

    _proto._getPlacement = function _getPlacement() {
      var $parentDropdown = $__default["default"](this._element.parentNode);
      var placement = PLACEMENT_BOTTOM; // Handle dropup

      if ($parentDropdown.hasClass(CLASS_NAME_DROPUP)) {
        placement = $__default["default"](this._menu).hasClass(CLASS_NAME_MENURIGHT) ? PLACEMENT_TOPEND : PLACEMENT_TOP;
      } else if ($parentDropdown.hasClass(CLASS_NAME_DROPRIGHT)) {
        placement = PLACEMENT_RIGHT;
      } else if ($parentDropdown.hasClass(CLASS_NAME_DROPLEFT)) {
        placement = PLACEMENT_LEFT;
      } else if ($__default["default"](this._menu).hasClass(CLASS_NAME_MENURIGHT)) {
        placement = PLACEMENT_BOTTOMEND;
      }

      return placement;
    };

    _proto._detectNavbar = function _detectNavbar() {
      return $__default["default"](this._element).closest('.navbar').length > 0;
    };

    _proto._getOffset = function _getOffset() {
      var _this2 = this;

      var offset = {};

      if (typeof this._config.offset === 'function') {
        offset.fn = function (data) {
          data.offsets = _extends({}, data.offsets, _this2._config.offset(data.offsets, _this2._element));
          return data;
        };
      } else {
        offset.offset = this._config.offset;
      }

      return offset;
    };

    _proto._getPopperConfig = function _getPopperConfig() {
      var popperConfig = {
        placement: this._getPlacement(),
        modifiers: {
          offset: this._getOffset(),
          flip: {
            enabled: this._config.flip
          },
          preventOverflow: {
            boundariesElement: this._config.boundary
          }
        }
      }; // Disable Popper if we have a static display

      if (this._config.display === 'static') {
        popperConfig.modifiers.applyStyle = {
          enabled: false
        };
      }

      return _extends({}, popperConfig, this._config.popperConfig);
    } // Static
    ;

    Dropdown._jQueryInterface = function _jQueryInterface(config) {
      return this.each(function () {
        var data = $__default["default"](this).data(DATA_KEY$6);

        var _config = typeof config === 'object' ? config : null;

        if (!data) {
          data = new Dropdown(this, _config);
          $__default["default"](this).data(DATA_KEY$6, data);
        }

        if (typeof config === 'string') {
          if (typeof data[config] === 'undefined') {
            throw new TypeError("No method named \"" + config + "\"");
          }

          data[config]();
        }
      });
    };

    Dropdown._clearMenus = function _clearMenus(event) {
      if (event && (event.which === RIGHT_MOUSE_BUTTON_WHICH || event.type === 'keyup' && event.which !== TAB_KEYCODE)) {
        return;
      }

      var toggles = [].slice.call(document.querySelectorAll(SELECTOR_DATA_TOGGLE$2));

      for (var i = 0, len = toggles.length; i < len; i++) {
        var parent = Dropdown._getParentFromElement(toggles[i]);

        var context = $__default["default"](toggles[i]).data(DATA_KEY$6);
        var relatedTarget = {
          relatedTarget: toggles[i]
        };

        if (event && event.type === 'click') {
          relatedTarget.clickEvent = event;
        }

        if (!context) {
          continue;
        }

        var dropdownMenu = context._menu;

        if (!$__default["default"](parent).hasClass(CLASS_NAME_SHOW$5)) {
          continue;
        }

        if (event && (event.type === 'click' && /input|textarea/i.test(event.target.tagName) || event.type === 'keyup' && event.which === TAB_KEYCODE) && $__default["default"].contains(parent, event.target)) {
          continue;
        }

        var hideEvent = $__default["default"].Event(EVENT_HIDE$3, relatedTarget);
        $__default["default"](parent).trigger(hideEvent);

        if (hideEvent.isDefaultPrevented()) {
          continue;
        } // If this is a touch-enabled device we remove the extra
        // empty mouseover listeners we added for iOS support


        if ('ontouchstart' in document.documentElement) {
          $__default["default"](document.body).children().off('mouseover', null, $__default["default"].noop);
        }

        toggles[i].setAttribute('aria-expanded', 'false');

        if (context._popper) {
          context._popper.destroy();
        }

        $__default["default"](dropdownMenu).removeClass(CLASS_NAME_SHOW$5);
        $__default["default"](parent).removeClass(CLASS_NAME_SHOW$5).trigger($__default["default"].Event(EVENT_HIDDEN$3, relatedTarget));
      }
    };

    Dropdown._getParentFromElement = function _getParentFromElement(element) {
      var parent;
      var selector = Util.getSelectorFromElement(element);

      if (selector) {
        parent = document.querySelector(selector);
      }

      return parent || element.parentNode;
    } // eslint-disable-next-line complexity
    ;

    Dropdown._dataApiKeydownHandler = function _dataApiKeydownHandler(event) {
      // If not input/textarea:
      //  - And not a key in REGEXP_KEYDOWN => not a dropdown command
      // If input/textarea:
      //  - If space key => not a dropdown command
      //  - If key is other than escape
      //    - If key is not up or down => not a dropdown command
      //    - If trigger inside the menu => not a dropdown command
      if (/input|textarea/i.test(event.target.tagName) ? event.which === SPACE_KEYCODE || event.which !== ESCAPE_KEYCODE$1 && (event.which !== ARROW_DOWN_KEYCODE && event.which !== ARROW_UP_KEYCODE || $__default["default"](event.target).closest(SELECTOR_MENU).length) : !REGEXP_KEYDOWN.test(event.which)) {
        return;
      }

      if (this.disabled || $__default["default"](this).hasClass(CLASS_NAME_DISABLED$1)) {
        return;
      }

      var parent = Dropdown._getParentFromElement(this);

      var isActive = $__default["default"](parent).hasClass(CLASS_NAME_SHOW$5);

      if (!isActive && event.which === ESCAPE_KEYCODE$1) {
        return;
      }

      event.preventDefault();
      event.stopPropagation();

      if (!isActive || event.which === ESCAPE_KEYCODE$1 || event.which === SPACE_KEYCODE) {
        if (event.which === ESCAPE_KEYCODE$1) {
          $__default["default"](parent.querySelector(SELECTOR_DATA_TOGGLE$2)).trigger('focus');
        }

        $__default["default"](this).trigger('click');
        return;
      }

      var items = [].slice.call(parent.querySelectorAll(SELECTOR_VISIBLE_ITEMS)).filter(function (item) {
        return $__default["default"](item).is(':visible');
      });

      if (items.length === 0) {
        return;
      }

      var index = items.indexOf(event.target);

      if (event.which === ARROW_UP_KEYCODE && index > 0) {
        // Up
        index--;
      }

      if (event.which === ARROW_DOWN_KEYCODE && index < items.length - 1) {
        // Down
        index++;
      }

      if (index < 0) {
        index = 0;
      }

      items[index].focus();
    };

    _createClass(Dropdown, null, [{
      key: "VERSION",
      get: function get() {
        return VERSION$6;
      }
    }, {
      key: "Default",
      get: function get() {
        return Default$5;
      }
    }, {
      key: "DefaultType",
      get: function get() {
        return DefaultType$5;
      }
    }]);

    return Dropdown;
  }();
  /**
   * Data API implementation
   */


  $__default["default"](document).on(EVENT_KEYDOWN_DATA_API, SELECTOR_DATA_TOGGLE$2, Dropdown._dataApiKeydownHandler).on(EVENT_KEYDOWN_DATA_API, SELECTOR_MENU, Dropdown._dataApiKeydownHandler).on(EVENT_CLICK_DATA_API$2 + " " + EVENT_KEYUP_DATA_API, Dropdown._clearMenus).on(EVENT_CLICK_DATA_API$2, SELECTOR_DATA_TOGGLE$2, function (event) {
    event.preventDefault();
    event.stopPropagation();

    Dropdown._jQueryInterface.call($__default["default"](this), 'toggle');
  }).on(EVENT_CLICK_DATA_API$2, SELECTOR_FORM_CHILD, function (e) {
    e.stopPropagation();
  });
  /**
   * jQuery
   */

  $__default["default"].fn[NAME$6] = Dropdown._jQueryInterface;
  $__default["default"].fn[NAME$6].Constructor = Dropdown;

  $__default["default"].fn[NAME$6].noConflict = function () {
    $__default["default"].fn[NAME$6] = JQUERY_NO_CONFLICT$6;
    return Dropdown._jQueryInterface;
  };

  /**
   * Constants
   */

  var NAME$5 = 'modal';
  var VERSION$5 = '4.6.2';
  var DATA_KEY$5 = 'bs.modal';
  var EVENT_KEY$5 = "." + DATA_KEY$5;
  var DATA_API_KEY$2 = '.data-api';
  var JQUERY_NO_CONFLICT$5 = $__default["default"].fn[NAME$5];
  var ESCAPE_KEYCODE = 27; // KeyboardEvent.which value for Escape (Esc) key

  var CLASS_NAME_SCROLLABLE = 'modal-dialog-scrollable';
  var CLASS_NAME_SCROLLBAR_MEASURER = 'modal-scrollbar-measure';
  var CLASS_NAME_BACKDROP = 'modal-backdrop';
  var CLASS_NAME_OPEN = 'modal-open';
  var CLASS_NAME_FADE$4 = 'fade';
  var CLASS_NAME_SHOW$4 = 'show';
  var CLASS_NAME_STATIC = 'modal-static';
  var EVENT_HIDE$2 = "hide" + EVENT_KEY$5;
  var EVENT_HIDE_PREVENTED = "hidePrevented" + EVENT_KEY$5;
  var EVENT_HIDDEN$2 = "hidden" + EVENT_KEY$5;
  var EVENT_SHOW$2 = "show" + EVENT_KEY$5;
  var EVENT_SHOWN$2 = "shown" + EVENT_KEY$5;
  var EVENT_FOCUSIN = "focusin" + EVENT_KEY$5;
  var EVENT_RESIZE = "resize" + EVENT_KEY$5;
  var EVENT_CLICK_DISMISS$1 = "click.dismiss" + EVENT_KEY$5;
  var EVENT_KEYDOWN_DISMISS = "keydown.dismiss" + EVENT_KEY$5;
  var EVENT_MOUSEUP_DISMISS = "mouseup.dismiss" + EVENT_KEY$5;
  var EVENT_MOUSEDOWN_DISMISS = "mousedown.dismiss" + EVENT_KEY$5;
  var EVENT_CLICK_DATA_API$1 = "click" + EVENT_KEY$5 + DATA_API_KEY$2;
  var SELECTOR_DIALOG = '.modal-dialog';
  var SELECTOR_MODAL_BODY = '.modal-body';
  var SELECTOR_DATA_TOGGLE$1 = '[data-toggle="modal"]';
  var SELECTOR_DATA_DISMISS$1 = '[data-dismiss="modal"]';
  var SELECTOR_FIXED_CONTENT = '.fixed-top, .fixed-bottom, .is-fixed, .sticky-top';
  var SELECTOR_STICKY_CONTENT = '.sticky-top';
  var Default$4 = {
    backdrop: true,
    keyboard: true,
    focus: true,
    show: true
  };
  var DefaultType$4 = {
    backdrop: '(boolean|string)',
    keyboard: 'boolean',
    focus: 'boolean',
    show: 'boolean'
  };
  /**
   * Class definition
   */

  var Modal = /*#__PURE__*/function () {
    function Modal(element, config) {
      this._config = this._getConfig(config);
      this._element = element;
      this._dialog = element.querySelector(SELECTOR_DIALOG);
      this._backdrop = null;
      this._isShown = false;
      this._isBodyOverflowing = false;
      this._ignoreBackdropClick = false;
      this._isTransitioning = false;
      this._scrollbarWidth = 0;
    } // Getters


    var _proto = Modal.prototype;

    // Public
    _proto.toggle = function toggle(relatedTarget) {
      return this._isShown ? this.hide() : this.show(relatedTarget);
    };

    _proto.show = function show(relatedTarget) {
      var _this = this;

      if (this._isShown || this._isTransitioning) {
        return;
      }

      var showEvent = $__default["default"].Event(EVENT_SHOW$2, {
        relatedTarget: relatedTarget
      });
      $__default["default"](this._element).trigger(showEvent);

      if (showEvent.isDefaultPrevented()) {
        return;
      }

      this._isShown = true;

      if ($__default["default"](this._element).hasClass(CLASS_NAME_FADE$4)) {
        this._isTransitioning = true;
      }

      this._checkScrollbar();

      this._setScrollbar();

      this._adjustDialog();

      this._setEscapeEvent();

      this._setResizeEvent();

      $__default["default"](this._element).on(EVENT_CLICK_DISMISS$1, SELECTOR_DATA_DISMISS$1, function (event) {
        return _this.hide(event);
      });
      $__default["default"](this._dialog).on(EVENT_MOUSEDOWN_DISMISS, function () {
        $__default["default"](_this._element).one(EVENT_MOUSEUP_DISMISS, function (event) {
          if ($__default["default"](event.target).is(_this._element)) {
            _this._ignoreBackdropClick = true;
          }
        });
      });

      this._showBackdrop(function () {
        return _this._showElement(relatedTarget);
      });
    };

    _proto.hide = function hide(event) {
      var _this2 = this;

      if (event) {
        event.preventDefault();
      }

      if (!this._isShown || this._isTransitioning) {
        return;
      }

      var hideEvent = $__default["default"].Event(EVENT_HIDE$2);
      $__default["default"](this._element).trigger(hideEvent);

      if (!this._isShown || hideEvent.isDefaultPrevented()) {
        return;
      }

      this._isShown = false;
      var transition = $__default["default"](this._element).hasClass(CLASS_NAME_FADE$4);

      if (transition) {
        this._isTransitioning = true;
      }

      this._setEscapeEvent();

      this._setResizeEvent();

      $__default["default"](document).off(EVENT_FOCUSIN);
      $__default["default"](this._element).removeClass(CLASS_NAME_SHOW$4);
      $__default["default"](this._element).off(EVENT_CLICK_DISMISS$1);
      $__default["default"](this._dialog).off(EVENT_MOUSEDOWN_DISMISS);

      if (transition) {
        var transitionDuration = Util.getTransitionDurationFromElement(this._element);
        $__default["default"](this._element).one(Util.TRANSITION_END, function (event) {
          return _this2._hideModal(event);
        }).emulateTransitionEnd(transitionDuration);
      } else {
        this._hideModal();
      }
    };

    _proto.dispose = function dispose() {
      [window, this._element, this._dialog].forEach(function (htmlElement) {
        return $__default["default"](htmlElement).off(EVENT_KEY$5);
      });
      /**
       * `document` has 2 events `EVENT_FOCUSIN` and `EVENT_CLICK_DATA_API`
       * Do not move `document` in `htmlElements` array
       * It will remove `EVENT_CLICK_DATA_API` event that should remain
       */

      $__default["default"](document).off(EVENT_FOCUSIN);
      $__default["default"].removeData(this._element, DATA_KEY$5);
      this._config = null;
      this._element = null;
      this._dialog = null;
      this._backdrop = null;
      this._isShown = null;
      this._isBodyOverflowing = null;
      this._ignoreBackdropClick = null;
      this._isTransitioning = null;
      this._scrollbarWidth = null;
    };

    _proto.handleUpdate = function handleUpdate() {
      this._adjustDialog();
    } // Private
    ;

    _proto._getConfig = function _getConfig(config) {
      config = _extends({}, Default$4, config);
      Util.typeCheckConfig(NAME$5, config, DefaultType$4);
      return config;
    };

    _proto._triggerBackdropTransition = function _triggerBackdropTransition() {
      var _this3 = this;

      var hideEventPrevented = $__default["default"].Event(EVENT_HIDE_PREVENTED);
      $__default["default"](this._element).trigger(hideEventPrevented);

      if (hideEventPrevented.isDefaultPrevented()) {
        return;
      }

      var isModalOverflowing = this._element.scrollHeight > document.documentElement.clientHeight;

      if (!isModalOverflowing) {
        this._element.style.overflowY = 'hidden';
      }

      this._element.classList.add(CLASS_NAME_STATIC);

      var modalTransitionDuration = Util.getTransitionDurationFromElement(this._dialog);
      $__default["default"](this._element).off(Util.TRANSITION_END);
      $__default["default"](this._element).one(Util.TRANSITION_END, function () {
        _this3._element.classList.remove(CLASS_NAME_STATIC);

        if (!isModalOverflowing) {
          $__default["default"](_this3._element).one(Util.TRANSITION_END, function () {
            _this3._element.style.overflowY = '';
          }).emulateTransitionEnd(_this3._element, modalTransitionDuration);
        }
      }).emulateTransitionEnd(modalTransitionDuration);

      this._element.focus();
    };

    _proto._showElement = function _showElement(relatedTarget) {
      var _this4 = this;

      var transition = $__default["default"](this._element).hasClass(CLASS_NAME_FADE$4);
      var modalBody = this._dialog ? this._dialog.querySelector(SELECTOR_MODAL_BODY) : null;

      if (!this._element.parentNode || this._element.parentNode.nodeType !== Node.ELEMENT_NODE) {
        // Don't move modal's DOM position
        document.body.appendChild(this._element);
      }

      this._element.style.display = 'block';

      this._element.removeAttribute('aria-hidden');

      this._element.setAttribute('aria-modal', true);

      this._element.setAttribute('role', 'dialog');

      if ($__default["default"](this._dialog).hasClass(CLASS_NAME_SCROLLABLE) && modalBody) {
        modalBody.scrollTop = 0;
      } else {
        this._element.scrollTop = 0;
      }

      if (transition) {
        Util.reflow(this._element);
      }

      $__default["default"](this._element).addClass(CLASS_NAME_SHOW$4);

      if (this._config.focus) {
        this._enforceFocus();
      }

      var shownEvent = $__default["default"].Event(EVENT_SHOWN$2, {
        relatedTarget: relatedTarget
      });

      var transitionComplete = function transitionComplete() {
        if (_this4._config.focus) {
          _this4._element.focus();
        }

        _this4._isTransitioning = false;
        $__default["default"](_this4._element).trigger(shownEvent);
      };

      if (transition) {
        var transitionDuration = Util.getTransitionDurationFromElement(this._dialog);
        $__default["default"](this._dialog).one(Util.TRANSITION_END, transitionComplete).emulateTransitionEnd(transitionDuration);
      } else {
        transitionComplete();
      }
    };

    _proto._enforceFocus = function _enforceFocus() {
      var _this5 = this;

      $__default["default"](document).off(EVENT_FOCUSIN) // Guard against infinite focus loop
      .on(EVENT_FOCUSIN, function (event) {
        if (document !== event.target && _this5._element !== event.target && $__default["default"](_this5._element).has(event.target).length === 0) {
          _this5._element.focus();
        }
      });
    };

    _proto._setEscapeEvent = function _setEscapeEvent() {
      var _this6 = this;

      if (this._isShown) {
        $__default["default"](this._element).on(EVENT_KEYDOWN_DISMISS, function (event) {
          if (_this6._config.keyboard && event.which === ESCAPE_KEYCODE) {
            event.preventDefault();

            _this6.hide();
          } else if (!_this6._config.keyboard && event.which === ESCAPE_KEYCODE) {
            _this6._triggerBackdropTransition();
          }
        });
      } else if (!this._isShown) {
        $__default["default"](this._element).off(EVENT_KEYDOWN_DISMISS);
      }
    };

    _proto._setResizeEvent = function _setResizeEvent() {
      var _this7 = this;

      if (this._isShown) {
        $__default["default"](window).on(EVENT_RESIZE, function (event) {
          return _this7.handleUpdate(event);
        });
      } else {
        $__default["default"](window).off(EVENT_RESIZE);
      }
    };

    _proto._hideModal = function _hideModal() {
      var _this8 = this;

      this._element.style.display = 'none';

      this._element.setAttribute('aria-hidden', true);

      this._element.removeAttribute('aria-modal');

      this._element.removeAttribute('role');

      this._isTransitioning = false;

      this._showBackdrop(function () {
        $__default["default"](document.body).removeClass(CLASS_NAME_OPEN);

        _this8._resetAdjustments();

        _this8._resetScrollbar();

        $__default["default"](_this8._element).trigger(EVENT_HIDDEN$2);
      });
    };

    _proto._removeBackdrop = function _removeBackdrop() {
      if (this._backdrop) {
        $__default["default"](this._backdrop).remove();
        this._backdrop = null;
      }
    };

    _proto._showBackdrop = function _showBackdrop(callback) {
      var _this9 = this;

      var animate = $__default["default"](this._element).hasClass(CLASS_NAME_FADE$4) ? CLASS_NAME_FADE$4 : '';

      if (this._isShown && this._config.backdrop) {
        this._backdrop = document.createElement('div');
        this._backdrop.className = CLASS_NAME_BACKDROP;

        if (animate) {
          this._backdrop.classList.add(animate);
        }

        $__default["default"](this._backdrop).appendTo(document.body);
        $__default["default"](this._element).on(EVENT_CLICK_DISMISS$1, function (event) {
          if (_this9._ignoreBackdropClick) {
            _this9._ignoreBackdropClick = false;
            return;
          }

          if (event.target !== event.currentTarget) {
            return;
          }

          if (_this9._config.backdrop === 'static') {
            _this9._triggerBackdropTransition();
          } else {
            _this9.hide();
          }
        });

        if (animate) {
          Util.reflow(this._backdrop);
        }

        $__default["default"](this._backdrop).addClass(CLASS_NAME_SHOW$4);

        if (!callback) {
          return;
        }

        if (!animate) {
          callback();
          return;
        }

        var backdropTransitionDuration = Util.getTransitionDurationFromElement(this._backdrop);
        $__default["default"](this._backdrop).one(Util.TRANSITION_END, callback).emulateTransitionEnd(backdropTransitionDuration);
      } else if (!this._isShown && this._backdrop) {
        $__default["default"](this._backdrop).removeClass(CLASS_NAME_SHOW$4);

        var callbackRemove = function callbackRemove() {
          _this9._removeBackdrop();

          if (callback) {
            callback();
          }
        };

        if ($__default["default"](this._element).hasClass(CLASS_NAME_FADE$4)) {
          var _backdropTransitionDuration = Util.getTransitionDurationFromElement(this._backdrop);

          $__default["default"](this._backdrop).one(Util.TRANSITION_END, callbackRemove).emulateTransitionEnd(_backdropTransitionDuration);
        } else {
          callbackRemove();
        }
      } else if (callback) {
        callback();
      }
    } // ----------------------------------------------------------------------
    // the following methods are used to handle overflowing modals
    // todo (fat): these should probably be refactored out of modal.js
    // ----------------------------------------------------------------------
    ;

    _proto._adjustDialog = function _adjustDialog() {
      var isModalOverflowing = this._element.scrollHeight > document.documentElement.clientHeight;

      if (!this._isBodyOverflowing && isModalOverflowing) {
        this._element.style.paddingLeft = this._scrollbarWidth + "px";
      }

      if (this._isBodyOverflowing && !isModalOverflowing) {
        this._element.style.paddingRight = this._scrollbarWidth + "px";
      }
    };

    _proto._resetAdjustments = function _resetAdjustments() {
      this._element.style.paddingLeft = '';
      this._element.style.paddingRight = '';
    };

    _proto._checkScrollbar = function _checkScrollbar() {
      var rect = document.body.getBoundingClientRect();
      this._isBodyOverflowing = Math.round(rect.left + rect.right) < window.innerWidth;
      this._scrollbarWidth = this._getScrollbarWidth();
    };

    _proto._setScrollbar = function _setScrollbar() {
      var _this10 = this;

      if (this._isBodyOverflowing) {
        // Note: DOMNode.style.paddingRight returns the actual value or '' if not set
        //   while $(DOMNode).css('padding-right') returns the calculated value or 0 if not set
        var fixedContent = [].slice.call(document.querySelectorAll(SELECTOR_FIXED_CONTENT));
        var stickyContent = [].slice.call(document.querySelectorAll(SELECTOR_STICKY_CONTENT)); // Adjust fixed content padding

        $__default["default"](fixedContent).each(function (index, element) {
          var actualPadding = element.style.paddingRight;
          var calculatedPadding = $__default["default"](element).css('padding-right');
          $__default["default"](element).data('padding-right', actualPadding).css('padding-right', parseFloat(calculatedPadding) + _this10._scrollbarWidth + "px");
        }); // Adjust sticky content margin

        $__default["default"](stickyContent).each(function (index, element) {
          var actualMargin = element.style.marginRight;
          var calculatedMargin = $__default["default"](element).css('margin-right');
          $__default["default"](element).data('margin-right', actualMargin).css('margin-right', parseFloat(calculatedMargin) - _this10._scrollbarWidth + "px");
        }); // Adjust body padding

        var actualPadding = document.body.style.paddingRight;
        var calculatedPadding = $__default["default"](document.body).css('padding-right');
        $__default["default"](document.body).data('padding-right', actualPadding).css('padding-right', parseFloat(calculatedPadding) + this._scrollbarWidth + "px");
      }

      $__default["default"](document.body).addClass(CLASS_NAME_OPEN);
    };

    _proto._resetScrollbar = function _resetScrollbar() {
      // Restore fixed content padding
      var fixedContent = [].slice.call(document.querySelectorAll(SELECTOR_FIXED_CONTENT));
      $__default["default"](fixedContent).each(function (index, element) {
        var padding = $__default["default"](element).data('padding-right');
        $__default["default"](element).removeData('padding-right');
        element.style.paddingRight = padding ? padding : '';
      }); // Restore sticky content

      var elements = [].slice.call(document.querySelectorAll("" + SELECTOR_STICKY_CONTENT));
      $__default["default"](elements).each(function (index, element) {
        var margin = $__default["default"](element).data('margin-right');

        if (typeof margin !== 'undefined') {
          $__default["default"](element).css('margin-right', margin).removeData('margin-right');
        }
      }); // Restore body padding

      var padding = $__default["default"](document.body).data('padding-right');
      $__default["default"](document.body).removeData('padding-right');
      document.body.style.paddingRight = padding ? padding : '';
    };

    _proto._getScrollbarWidth = function _getScrollbarWidth() {
      // thx d.walsh
      var scrollDiv = document.createElement('div');
      scrollDiv.className = CLASS_NAME_SCROLLBAR_MEASURER;
      document.body.appendChild(scrollDiv);
      var scrollbarWidth = scrollDiv.getBoundingClientRect().width - scrollDiv.clientWidth;
      document.body.removeChild(scrollDiv);
      return scrollbarWidth;
    } // Static
    ;

    Modal._jQueryInterface = function _jQueryInterface(config, relatedTarget) {
      return this.each(function () {
        var data = $__default["default"](this).data(DATA_KEY$5);

        var _config = _extends({}, Default$4, $__default["default"](this).data(), typeof config === 'object' && config ? config : {});

        if (!data) {
          data = new Modal(this, _config);
          $__default["default"](this).data(DATA_KEY$5, data);
        }

        if (typeof config === 'string') {
          if (typeof data[config] === 'undefined') {
            throw new TypeError("No method named \"" + config + "\"");
          }

          data[config](relatedTarget);
        } else if (_config.show) {
          data.show(relatedTarget);
        }
      });
    };

    _createClass(Modal, null, [{
      key: "VERSION",
      get: function get() {
        return VERSION$5;
      }
    }, {
      key: "Default",
      get: function get() {
        return Default$4;
      }
    }]);

    return Modal;
  }();
  /**
   * Data API implementation
   */


  $__default["default"](document).on(EVENT_CLICK_DATA_API$1, SELECTOR_DATA_TOGGLE$1, function (event) {
    var _this11 = this;

    var target;
    var selector = Util.getSelectorFromElement(this);

    if (selector) {
      target = document.querySelector(selector);
    }

    var config = $__default["default"](target).data(DATA_KEY$5) ? 'toggle' : _extends({}, $__default["default"](target).data(), $__default["default"](this).data());

    if (this.tagName === 'A' || this.tagName === 'AREA') {
      event.preventDefault();
    }

    var $target = $__default["default"](target).one(EVENT_SHOW$2, function (showEvent) {
      if (showEvent.isDefaultPrevented()) {
        // Only register focus restorer if modal will actually get shown
        return;
      }

      $target.one(EVENT_HIDDEN$2, function () {
        if ($__default["default"](_this11).is(':visible')) {
          _this11.focus();
        }
      });
    });

    Modal._jQueryInterface.call($__default["default"](target), config, this);
  });
  /**
   * jQuery
   */

  $__default["default"].fn[NAME$5] = Modal._jQueryInterface;
  $__default["default"].fn[NAME$5].Constructor = Modal;

  $__default["default"].fn[NAME$5].noConflict = function () {
    $__default["default"].fn[NAME$5] = JQUERY_NO_CONFLICT$5;
    return Modal._jQueryInterface;
  };

  /**
   * --------------------------------------------------------------------------
   * Bootstrap (v4.6.2): tools/sanitizer.js
   * Licensed under MIT (https://github.com/twbs/bootstrap/blob/main/LICENSE)
   * --------------------------------------------------------------------------
   */
  var uriAttrs = ['background', 'cite', 'href', 'itemtype', 'longdesc', 'poster', 'src', 'xlink:href'];
  var ARIA_ATTRIBUTE_PATTERN = /^aria-[\w-]*$/i;
  var DefaultWhitelist = {
    // Global attributes allowed on any supplied element below.
    '*': ['class', 'dir', 'id', 'lang', 'role', ARIA_ATTRIBUTE_PATTERN],
    a: ['target', 'href', 'title', 'rel'],
    area: [],
    b: [],
    br: [],
    col: [],
    code: [],
    div: [],
    em: [],
    hr: [],
    h1: [],
    h2: [],
    h3: [],
    h4: [],
    h5: [],
    h6: [],
    i: [],
    img: ['src', 'srcset', 'alt', 'title', 'width', 'height'],
    li: [],
    ol: [],
    p: [],
    pre: [],
    s: [],
    small: [],
    span: [],
    sub: [],
    sup: [],
    strong: [],
    u: [],
    ul: []
  };
  /**
   * A pattern that recognizes a commonly useful subset of URLs that are safe.
   *
   * Shoutout to Angular https://github.com/angular/angular/blob/12.2.x/packages/core/src/sanitization/url_sanitizer.ts
   */

  var SAFE_URL_PATTERN = /^(?:(?:https?|mailto|ftp|tel|file|sms):|[^#&/:?]*(?:[#/?]|$))/i;
  /**
   * A pattern that matches safe data URLs. Only matches image, video and audio types.
   *
   * Shoutout to Angular https://github.com/angular/angular/blob/12.2.x/packages/core/src/sanitization/url_sanitizer.ts
   */

  var DATA_URL_PATTERN = /^data:(?:image\/(?:bmp|gif|jpeg|jpg|png|tiff|webp)|video\/(?:mpeg|mp4|ogg|webm)|audio\/(?:mp3|oga|ogg|opus));base64,[\d+/a-z]+=*$/i;

  function allowedAttribute(attr, allowedAttributeList) {
    var attrName = attr.nodeName.toLowerCase();

    if (allowedAttributeList.indexOf(attrName) !== -1) {
      if (uriAttrs.indexOf(attrName) !== -1) {
        return Boolean(SAFE_URL_PATTERN.test(attr.nodeValue) || DATA_URL_PATTERN.test(attr.nodeValue));
      }

      return true;
    }

    var regExp = allowedAttributeList.filter(function (attrRegex) {
      return attrRegex instanceof RegExp;
    }); // Check if a regular expression validates the attribute.

    for (var i = 0, len = regExp.length; i < len; i++) {
      if (regExp[i].test(attrName)) {
        return true;
      }
    }

    return false;
  }

  function sanitizeHtml(unsafeHtml, whiteList, sanitizeFn) {
    if (unsafeHtml.length === 0) {
      return unsafeHtml;
    }

    if (sanitizeFn && typeof sanitizeFn === 'function') {
      return sanitizeFn(unsafeHtml);
    }

    var domParser = new window.DOMParser();
    var createdDocument = domParser.parseFromString(unsafeHtml, 'text/html');
    var whitelistKeys = Object.keys(whiteList);
    var elements = [].slice.call(createdDocument.body.querySelectorAll('*'));

    var _loop = function _loop(i, len) {
      var el = elements[i];
      var elName = el.nodeName.toLowerCase();

      if (whitelistKeys.indexOf(el.nodeName.toLowerCase()) === -1) {
        el.parentNode.removeChild(el);
        return "continue";
      }

      var attributeList = [].slice.call(el.attributes); // eslint-disable-next-line unicorn/prefer-spread

      var whitelistedAttributes = [].concat(whiteList['*'] || [], whiteList[elName] || []);
      attributeList.forEach(function (attr) {
        if (!allowedAttribute(attr, whitelistedAttributes)) {
          el.removeAttribute(attr.nodeName);
        }
      });
    };

    for (var i = 0, len = elements.length; i < len; i++) {
      var _ret = _loop(i);

      if (_ret === "continue") continue;
    }

    return createdDocument.body.innerHTML;
  }

  /**
   * Constants
   */

  var NAME$4 = 'tooltip';
  var VERSION$4 = '4.6.2';
  var DATA_KEY$4 = 'bs.tooltip';
  var EVENT_KEY$4 = "." + DATA_KEY$4;
  var JQUERY_NO_CONFLICT$4 = $__default["default"].fn[NAME$4];
  var CLASS_PREFIX$1 = 'bs-tooltip';
  var BSCLS_PREFIX_REGEX$1 = new RegExp("(^|\\s)" + CLASS_PREFIX$1 + "\\S+", 'g');
  var DISALLOWED_ATTRIBUTES = ['sanitize', 'whiteList', 'sanitizeFn'];
  var CLASS_NAME_FADE$3 = 'fade';
  var CLASS_NAME_SHOW$3 = 'show';
  var HOVER_STATE_SHOW = 'show';
  var HOVER_STATE_OUT = 'out';
  var SELECTOR_TOOLTIP_INNER = '.tooltip-inner';
  var SELECTOR_ARROW = '.arrow';
  var TRIGGER_HOVER = 'hover';
  var TRIGGER_FOCUS = 'focus';
  var TRIGGER_CLICK = 'click';
  var TRIGGER_MANUAL = 'manual';
  var AttachmentMap = {
    AUTO: 'auto',
    TOP: 'top',
    RIGHT: 'right',
    BOTTOM: 'bottom',
    LEFT: 'left'
  };
  var Default$3 = {
    animation: true,
    template: '<div class="tooltip" role="tooltip">' + '<div class="arrow"></div>' + '<div class="tooltip-inner"></div></div>',
    trigger: 'hover focus',
    title: '',
    delay: 0,
    html: false,
    selector: false,
    placement: 'top',
    offset: 0,
    container: false,
    fallbackPlacement: 'flip',
    boundary: 'scrollParent',
    customClass: '',
    sanitize: true,
    sanitizeFn: null,
    whiteList: DefaultWhitelist,
    popperConfig: null
  };
  var DefaultType$3 = {
    animation: 'boolean',
    template: 'string',
    title: '(string|element|function)',
    trigger: 'string',
    delay: '(number|object)',
    html: 'boolean',
    selector: '(string|boolean)',
    placement: '(string|function)',
    offset: '(number|string|function)',
    container: '(string|element|boolean)',
    fallbackPlacement: '(string|array)',
    boundary: '(string|element)',
    customClass: '(string|function)',
    sanitize: 'boolean',
    sanitizeFn: '(null|function)',
    whiteList: 'object',
    popperConfig: '(null|object)'
  };
  var Event$1 = {
    HIDE: "hide" + EVENT_KEY$4,
    HIDDEN: "hidden" + EVENT_KEY$4,
    SHOW: "show" + EVENT_KEY$4,
    SHOWN: "shown" + EVENT_KEY$4,
    INSERTED: "inserted" + EVENT_KEY$4,
    CLICK: "click" + EVENT_KEY$4,
    FOCUSIN: "focusin" + EVENT_KEY$4,
    FOCUSOUT: "focusout" + EVENT_KEY$4,
    MOUSEENTER: "mouseenter" + EVENT_KEY$4,
    MOUSELEAVE: "mouseleave" + EVENT_KEY$4
  };
  /**
   * Class definition
   */

  var Tooltip = /*#__PURE__*/function () {
    function Tooltip(element, config) {
      if (typeof Popper__default["default"] === 'undefined') {
        throw new TypeError('Bootstrap\'s tooltips require Popper (https://popper.js.org)');
      } // Private


      this._isEnabled = true;
      this._timeout = 0;
      this._hoverState = '';
      this._activeTrigger = {};
      this._popper = null; // Protected

      this.element = element;
      this.config = this._getConfig(config);
      this.tip = null;

      this._setListeners();
    } // Getters


    var _proto = Tooltip.prototype;

    // Public
    _proto.enable = function enable() {
      this._isEnabled = true;
    };

    _proto.disable = function disable() {
      this._isEnabled = false;
    };

    _proto.toggleEnabled = function toggleEnabled() {
      this._isEnabled = !this._isEnabled;
    };

    _proto.toggle = function toggle(event) {
      if (!this._isEnabled) {
        return;
      }

      if (event) {
        var dataKey = this.constructor.DATA_KEY;
        var context = $__default["default"](event.currentTarget).data(dataKey);

        if (!context) {
          context = new this.constructor(event.currentTarget, this._getDelegateConfig());
          $__default["default"](event.currentTarget).data(dataKey, context);
        }

        context._activeTrigger.click = !context._activeTrigger.click;

        if (context._isWithActiveTrigger()) {
          context._enter(null, context);
        } else {
          context._leave(null, context);
        }
      } else {
        if ($__default["default"](this.getTipElement()).hasClass(CLASS_NAME_SHOW$3)) {
          this._leave(null, this);

          return;
        }

        this._enter(null, this);
      }
    };

    _proto.dispose = function dispose() {
      clearTimeout(this._timeout);
      $__default["default"].removeData(this.element, this.constructor.DATA_KEY);
      $__default["default"](this.element).off(this.constructor.EVENT_KEY);
      $__default["default"](this.element).closest('.modal').off('hide.bs.modal', this._hideModalHandler);

      if (this.tip) {
        $__default["default"](this.tip).remove();
      }

      this._isEnabled = null;
      this._timeout = null;
      this._hoverState = null;
      this._activeTrigger = null;

      if (this._popper) {
        this._popper.destroy();
      }

      this._popper = null;
      this.element = null;
      this.config = null;
      this.tip = null;
    };

    _proto.show = function show() {
      var _this = this;

      if ($__default["default"](this.element).css('display') === 'none') {
        throw new Error('Please use show on visible elements');
      }

      var showEvent = $__default["default"].Event(this.constructor.Event.SHOW);

      if (this.isWithContent() && this._isEnabled) {
        $__default["default"](this.element).trigger(showEvent);
        var shadowRoot = Util.findShadowRoot(this.element);
        var isInTheDom = $__default["default"].contains(shadowRoot !== null ? shadowRoot : this.element.ownerDocument.documentElement, this.element);

        if (showEvent.isDefaultPrevented() || !isInTheDom) {
          return;
        }

        var tip = this.getTipElement();
        var tipId = Util.getUID(this.constructor.NAME);
        tip.setAttribute('id', tipId);
        this.element.setAttribute('aria-describedby', tipId);
        this.setContent();

        if (this.config.animation) {
          $__default["default"](tip).addClass(CLASS_NAME_FADE$3);
        }

        var placement = typeof this.config.placement === 'function' ? this.config.placement.call(this, tip, this.element) : this.config.placement;

        var attachment = this._getAttachment(placement);

        this.addAttachmentClass(attachment);

        var container = this._getContainer();

        $__default["default"](tip).data(this.constructor.DATA_KEY, this);

        if (!$__default["default"].contains(this.element.ownerDocument.documentElement, this.tip)) {
          $__default["default"](tip).appendTo(container);
        }

        $__default["default"](this.element).trigger(this.constructor.Event.INSERTED);
        this._popper = new Popper__default["default"](this.element, tip, this._getPopperConfig(attachment));
        $__default["default"](tip).addClass(CLASS_NAME_SHOW$3);
        $__default["default"](tip).addClass(this.config.customClass); // If this is a touch-enabled device we add extra
        // empty mouseover listeners to the body's immediate children;
        // only needed because of broken event delegation on iOS
        // https://www.quirksmode.org/blog/archives/2014/02/mouse_event_bub.html

        if ('ontouchstart' in document.documentElement) {
          $__default["default"](document.body).children().on('mouseover', null, $__default["default"].noop);
        }

        var complete = function complete() {
          if (_this.config.animation) {
            _this._fixTransition();
          }

          var prevHoverState = _this._hoverState;
          _this._hoverState = null;
          $__default["default"](_this.element).trigger(_this.constructor.Event.SHOWN);

          if (prevHoverState === HOVER_STATE_OUT) {
            _this._leave(null, _this);
          }
        };

        if ($__default["default"](this.tip).hasClass(CLASS_NAME_FADE$3)) {
          var transitionDuration = Util.getTransitionDurationFromElement(this.tip);
          $__default["default"](this.tip).one(Util.TRANSITION_END, complete).emulateTransitionEnd(transitionDuration);
        } else {
          complete();
        }
      }
    };

    _proto.hide = function hide(callback) {
      var _this2 = this;

      var tip = this.getTipElement();
      var hideEvent = $__default["default"].Event(this.constructor.Event.HIDE);

      var complete = function complete() {
        if (_this2._hoverState !== HOVER_STATE_SHOW && tip.parentNode) {
          tip.parentNode.removeChild(tip);
        }

        _this2._cleanTipClass();

        _this2.element.removeAttribute('aria-describedby');

        $__default["default"](_this2.element).trigger(_this2.constructor.Event.HIDDEN);

        if (_this2._popper !== null) {
          _this2._popper.destroy();
        }

        if (callback) {
          callback();
        }
      };

      $__default["default"](this.element).trigger(hideEvent);

      if (hideEvent.isDefaultPrevented()) {
        return;
      }

      $__default["default"](tip).removeClass(CLASS_NAME_SHOW$3); // If this is a touch-enabled device we remove the extra
      // empty mouseover listeners we added for iOS support

      if ('ontouchstart' in document.documentElement) {
        $__default["default"](document.body).children().off('mouseover', null, $__default["default"].noop);
      }

      this._activeTrigger[TRIGGER_CLICK] = false;
      this._activeTrigger[TRIGGER_FOCUS] = false;
      this._activeTrigger[TRIGGER_HOVER] = false;

      if ($__default["default"](this.tip).hasClass(CLASS_NAME_FADE$3)) {
        var transitionDuration = Util.getTransitionDurationFromElement(tip);
        $__default["default"](tip).one(Util.TRANSITION_END, complete).emulateTransitionEnd(transitionDuration);
      } else {
        complete();
      }

      this._hoverState = '';
    };

    _proto.update = function update() {
      if (this._popper !== null) {
        this._popper.scheduleUpdate();
      }
    } // Protected
    ;

    _proto.isWithContent = function isWithContent() {
      return Boolean(this.getTitle());
    };

    _proto.addAttachmentClass = function addAttachmentClass(attachment) {
      $__default["default"](this.getTipElement()).addClass(CLASS_PREFIX$1 + "-" + attachment);
    };

    _proto.getTipElement = function getTipElement() {
      this.tip = this.tip || $__default["default"](this.config.template)[0];
      return this.tip;
    };

    _proto.setContent = function setContent() {
      var tip = this.getTipElement();
      this.setElementContent($__default["default"](tip.querySelectorAll(SELECTOR_TOOLTIP_INNER)), this.getTitle());
      $__default["default"](tip).removeClass(CLASS_NAME_FADE$3 + " " + CLASS_NAME_SHOW$3);
    };

    _proto.setElementContent = function setElementContent($element, content) {
      if (typeof content === 'object' && (content.nodeType || content.jquery)) {
        // Content is a DOM node or a jQuery
        if (this.config.html) {
          if (!$__default["default"](content).parent().is($element)) {
            $element.empty().append(content);
          }
        } else {
          $element.text($__default["default"](content).text());
        }

        return;
      }

      if (this.config.html) {
        if (this.config.sanitize) {
          content = sanitizeHtml(content, this.config.whiteList, this.config.sanitizeFn);
        }

        $element.html(content);
      } else {
        $element.text(content);
      }
    };

    _proto.getTitle = function getTitle() {
      var title = this.element.getAttribute('data-original-title');

      if (!title) {
        title = typeof this.config.title === 'function' ? this.config.title.call(this.element) : this.config.title;
      }

      return title;
    } // Private
    ;

    _proto._getPopperConfig = function _getPopperConfig(attachment) {
      var _this3 = this;

      var defaultBsConfig = {
        placement: attachment,
        modifiers: {
          offset: this._getOffset(),
          flip: {
            behavior: this.config.fallbackPlacement
          },
          arrow: {
            element: SELECTOR_ARROW
          },
          preventOverflow: {
            boundariesElement: this.config.boundary
          }
        },
        onCreate: function onCreate(data) {
          if (data.originalPlacement !== data.placement) {
            _this3._handlePopperPlacementChange(data);
          }
        },
        onUpdate: function onUpdate(data) {
          return _this3._handlePopperPlacementChange(data);
        }
      };
      return _extends({}, defaultBsConfig, this.config.popperConfig);
    };

    _proto._getOffset = function _getOffset() {
      var _this4 = this;

      var offset = {};

      if (typeof this.config.offset === 'function') {
        offset.fn = function (data) {
          data.offsets = _extends({}, data.offsets, _this4.config.offset(data.offsets, _this4.element));
          return data;
        };
      } else {
        offset.offset = this.config.offset;
      }

      return offset;
    };

    _proto._getContainer = function _getContainer() {
      if (this.config.container === false) {
        return document.body;
      }

      if (Util.isElement(this.config.container)) {
        return $__default["default"](this.config.container);
      }

      return $__default["default"](document).find(this.config.container);
    };

    _proto._getAttachment = function _getAttachment(placement) {
      return AttachmentMap[placement.toUpperCase()];
    };

    _proto._setListeners = function _setListeners() {
      var _this5 = this;

      var triggers = this.config.trigger.split(' ');
      triggers.forEach(function (trigger) {
        if (trigger === 'click') {
          $__default["default"](_this5.element).on(_this5.constructor.Event.CLICK, _this5.config.selector, function (event) {
            return _this5.toggle(event);
          });
        } else if (trigger !== TRIGGER_MANUAL) {
          var eventIn = trigger === TRIGGER_HOVER ? _this5.constructor.Event.MOUSEENTER : _this5.constructor.Event.FOCUSIN;
          var eventOut = trigger === TRIGGER_HOVER ? _this5.constructor.Event.MOUSELEAVE : _this5.constructor.Event.FOCUSOUT;
          $__default["default"](_this5.element).on(eventIn, _this5.config.selector, function (event) {
            return _this5._enter(event);
          }).on(eventOut, _this5.config.selector, function (event) {
            return _this5._leave(event);
          });
        }
      });

      this._hideModalHandler = function () {
        if (_this5.element) {
          _this5.hide();
        }
      };

      $__default["default"](this.element).closest('.modal').on('hide.bs.modal', this._hideModalHandler);

      if (this.config.selector) {
        this.config = _extends({}, this.config, {
          trigger: 'manual',
          selector: ''
        });
      } else {
        this._fixTitle();
      }
    };

    _proto._fixTitle = function _fixTitle() {
      var titleType = typeof this.element.getAttribute('data-original-title');

      if (this.element.getAttribute('title') || titleType !== 'string') {
        this.element.setAttribute('data-original-title', this.element.getAttribute('title') || '');
        this.element.setAttribute('title', '');
      }
    };

    _proto._enter = function _enter(event, context) {
      var dataKey = this.constructor.DATA_KEY;
      context = context || $__default["default"](event.currentTarget).data(dataKey);

      if (!context) {
        context = new this.constructor(event.currentTarget, this._getDelegateConfig());
        $__default["default"](event.currentTarget).data(dataKey, context);
      }

      if (event) {
        context._activeTrigger[event.type === 'focusin' ? TRIGGER_FOCUS : TRIGGER_HOVER] = true;
      }

      if ($__default["default"](context.getTipElement()).hasClass(CLASS_NAME_SHOW$3) || context._hoverState === HOVER_STATE_SHOW) {
        context._hoverState = HOVER_STATE_SHOW;
        return;
      }

      clearTimeout(context._timeout);
      context._hoverState = HOVER_STATE_SHOW;

      if (!context.config.delay || !context.config.delay.show) {
        context.show();
        return;
      }

      context._timeout = setTimeout(function () {
        if (context._hoverState === HOVER_STATE_SHOW) {
          context.show();
        }
      }, context.config.delay.show);
    };

    _proto._leave = function _leave(event, context) {
      var dataKey = this.constructor.DATA_KEY;
      context = context || $__default["default"](event.currentTarget).data(dataKey);

      if (!context) {
        context = new this.constructor(event.currentTarget, this._getDelegateConfig());
        $__default["default"](event.currentTarget).data(dataKey, context);
      }

      if (event) {
        context._activeTrigger[event.type === 'focusout' ? TRIGGER_FOCUS : TRIGGER_HOVER] = false;
      }

      if (context._isWithActiveTrigger()) {
        return;
      }

      clearTimeout(context._timeout);
      context._hoverState = HOVER_STATE_OUT;

      if (!context.config.delay || !context.config.delay.hide) {
        context.hide();
        return;
      }

      context._timeout = setTimeout(function () {
        if (context._hoverState === HOVER_STATE_OUT) {
          context.hide();
        }
      }, context.config.delay.hide);
    };

    _proto._isWithActiveTrigger = function _isWithActiveTrigger() {
      for (var trigger in this._activeTrigger) {
        if (this._activeTrigger[trigger]) {
          return true;
        }
      }

      return false;
    };

    _proto._getConfig = function _getConfig(config) {
      var dataAttributes = $__default["default"](this.element).data();
      Object.keys(dataAttributes).forEach(function (dataAttr) {
        if (DISALLOWED_ATTRIBUTES.indexOf(dataAttr) !== -1) {
          delete dataAttributes[dataAttr];
        }
      });
      config = _extends({}, this.constructor.Default, dataAttributes, typeof config === 'object' && config ? config : {});

      if (typeof config.delay === 'number') {
        config.delay = {
          show: config.delay,
          hide: config.delay
        };
      }

      if (typeof config.title === 'number') {
        config.title = config.title.toString();
      }

      if (typeof config.content === 'number') {
        config.content = config.content.toString();
      }

      Util.typeCheckConfig(NAME$4, config, this.constructor.DefaultType);

      if (config.sanitize) {
        config.template = sanitizeHtml(config.template, config.whiteList, config.sanitizeFn);
      }

      return config;
    };

    _proto._getDelegateConfig = function _getDelegateConfig() {
      var config = {};

      if (this.config) {
        for (var key in this.config) {
          if (this.constructor.Default[key] !== this.config[key]) {
            config[key] = this.config[key];
          }
        }
      }

      return config;
    };

    _proto._cleanTipClass = function _cleanTipClass() {
      var $tip = $__default["default"](this.getTipElement());
      var tabClass = $tip.attr('class').match(BSCLS_PREFIX_REGEX$1);

      if (tabClass !== null && tabClass.length) {
        $tip.removeClass(tabClass.join(''));
      }
    };

    _proto._handlePopperPlacementChange = function _handlePopperPlacementChange(popperData) {
      this.tip = popperData.instance.popper;

      this._cleanTipClass();

      this.addAttachmentClass(this._getAttachment(popperData.placement));
    };

    _proto._fixTransition = function _fixTransition() {
      var tip = this.getTipElement();
      var initConfigAnimation = this.config.animation;

      if (tip.getAttribute('x-placement') !== null) {
        return;
      }

      $__default["default"](tip).removeClass(CLASS_NAME_FADE$3);
      this.config.animation = false;
      this.hide();
      this.show();
      this.config.animation = initConfigAnimation;
    } // Static
    ;

    Tooltip._jQueryInterface = function _jQueryInterface(config) {
      return this.each(function () {
        var $element = $__default["default"](this);
        var data = $element.data(DATA_KEY$4);

        var _config = typeof config === 'object' && config;

        if (!data && /dispose|hide/.test(config)) {
          return;
        }

        if (!data) {
          data = new Tooltip(this, _config);
          $element.data(DATA_KEY$4, data);
        }

        if (typeof config === 'string') {
          if (typeof data[config] === 'undefined') {
            throw new TypeError("No method named \"" + config + "\"");
          }

          data[config]();
        }
      });
    };

    _createClass(Tooltip, null, [{
      key: "VERSION",
      get: function get() {
        return VERSION$4;
      }
    }, {
      key: "Default",
      get: function get() {
        return Default$3;
      }
    }, {
      key: "NAME",
      get: function get() {
        return NAME$4;
      }
    }, {
      key: "DATA_KEY",
      get: function get() {
        return DATA_KEY$4;
      }
    }, {
      key: "Event",
      get: function get() {
        return Event$1;
      }
    }, {
      key: "EVENT_KEY",
      get: function get() {
        return EVENT_KEY$4;
      }
    }, {
      key: "DefaultType",
      get: function get() {
        return DefaultType$3;
      }
    }]);

    return Tooltip;
  }();
  /**
   * jQuery
   */


  $__default["default"].fn[NAME$4] = Tooltip._jQueryInterface;
  $__default["default"].fn[NAME$4].Constructor = Tooltip;

  $__default["default"].fn[NAME$4].noConflict = function () {
    $__default["default"].fn[NAME$4] = JQUERY_NO_CONFLICT$4;
    return Tooltip._jQueryInterface;
  };

  /**
   * Constants
   */

  var NAME$3 = 'popover';
  var VERSION$3 = '4.6.2';
  var DATA_KEY$3 = 'bs.popover';
  var EVENT_KEY$3 = "." + DATA_KEY$3;
  var JQUERY_NO_CONFLICT$3 = $__default["default"].fn[NAME$3];
  var CLASS_PREFIX = 'bs-popover';
  var BSCLS_PREFIX_REGEX = new RegExp("(^|\\s)" + CLASS_PREFIX + "\\S+", 'g');
  var CLASS_NAME_FADE$2 = 'fade';
  var CLASS_NAME_SHOW$2 = 'show';
  var SELECTOR_TITLE = '.popover-header';
  var SELECTOR_CONTENT = '.popover-body';

  var Default$2 = _extends({}, Tooltip.Default, {
    placement: 'right',
    trigger: 'click',
    content: '',
    template: '<div class="popover" role="tooltip">' + '<div class="arrow"></div>' + '<h3 class="popover-header"></h3>' + '<div class="popover-body"></div></div>'
  });

  var DefaultType$2 = _extends({}, Tooltip.DefaultType, {
    content: '(string|element|function)'
  });

  var Event = {
    HIDE: "hide" + EVENT_KEY$3,
    HIDDEN: "hidden" + EVENT_KEY$3,
    SHOW: "show" + EVENT_KEY$3,
    SHOWN: "shown" + EVENT_KEY$3,
    INSERTED: "inserted" + EVENT_KEY$3,
    CLICK: "click" + EVENT_KEY$3,
    FOCUSIN: "focusin" + EVENT_KEY$3,
    FOCUSOUT: "focusout" + EVENT_KEY$3,
    MOUSEENTER: "mouseenter" + EVENT_KEY$3,
    MOUSELEAVE: "mouseleave" + EVENT_KEY$3
  };
  /**
   * Class definition
   */

  var Popover = /*#__PURE__*/function (_Tooltip) {
    _inheritsLoose(Popover, _Tooltip);

    function Popover() {
      return _Tooltip.apply(this, arguments) || this;
    }

    var _proto = Popover.prototype;

    // Overrides
    _proto.isWithContent = function isWithContent() {
      return this.getTitle() || this._getContent();
    };

    _proto.addAttachmentClass = function addAttachmentClass(attachment) {
      $__default["default"](this.getTipElement()).addClass(CLASS_PREFIX + "-" + attachment);
    };

    _proto.getTipElement = function getTipElement() {
      this.tip = this.tip || $__default["default"](this.config.template)[0];
      return this.tip;
    };

    _proto.setContent = function setContent() {
      var $tip = $__default["default"](this.getTipElement()); // We use append for html objects to maintain js events

      this.setElementContent($tip.find(SELECTOR_TITLE), this.getTitle());

      var content = this._getContent();

      if (typeof content === 'function') {
        content = content.call(this.element);
      }

      this.setElementContent($tip.find(SELECTOR_CONTENT), content);
      $tip.removeClass(CLASS_NAME_FADE$2 + " " + CLASS_NAME_SHOW$2);
    } // Private
    ;

    _proto._getContent = function _getContent() {
      return this.element.getAttribute('data-content') || this.config.content;
    };

    _proto._cleanTipClass = function _cleanTipClass() {
      var $tip = $__default["default"](this.getTipElement());
      var tabClass = $tip.attr('class').match(BSCLS_PREFIX_REGEX);

      if (tabClass !== null && tabClass.length > 0) {
        $tip.removeClass(tabClass.join(''));
      }
    } // Static
    ;

    Popover._jQueryInterface = function _jQueryInterface(config) {
      return this.each(function () {
        var data = $__default["default"](this).data(DATA_KEY$3);

        var _config = typeof config === 'object' ? config : null;

        if (!data && /dispose|hide/.test(config)) {
          return;
        }

        if (!data) {
          data = new Popover(this, _config);
          $__default["default"](this).data(DATA_KEY$3, data);
        }

        if (typeof config === 'string') {
          if (typeof data[config] === 'undefined') {
            throw new TypeError("No method named \"" + config + "\"");
          }

          data[config]();
        }
      });
    };

    _createClass(Popover, null, [{
      key: "VERSION",
      get: // Getters
      function get() {
        return VERSION$3;
      }
    }, {
      key: "Default",
      get: function get() {
        return Default$2;
      }
    }, {
      key: "NAME",
      get: function get() {
        return NAME$3;
      }
    }, {
      key: "DATA_KEY",
      get: function get() {
        return DATA_KEY$3;
      }
    }, {
      key: "Event",
      get: function get() {
        return Event;
      }
    }, {
      key: "EVENT_KEY",
      get: function get() {
        return EVENT_KEY$3;
      }
    }, {
      key: "DefaultType",
      get: function get() {
        return DefaultType$2;
      }
    }]);

    return Popover;
  }(Tooltip);
  /**
   * jQuery
   */


  $__default["default"].fn[NAME$3] = Popover._jQueryInterface;
  $__default["default"].fn[NAME$3].Constructor = Popover;

  $__default["default"].fn[NAME$3].noConflict = function () {
    $__default["default"].fn[NAME$3] = JQUERY_NO_CONFLICT$3;
    return Popover._jQueryInterface;
  };

  /**
   * Constants
   */

  var NAME$2 = 'scrollspy';
  var VERSION$2 = '4.6.2';
  var DATA_KEY$2 = 'bs.scrollspy';
  var EVENT_KEY$2 = "." + DATA_KEY$2;
  var DATA_API_KEY$1 = '.data-api';
  var JQUERY_NO_CONFLICT$2 = $__default["default"].fn[NAME$2];
  var CLASS_NAME_DROPDOWN_ITEM = 'dropdown-item';
  var CLASS_NAME_ACTIVE$1 = 'active';
  var EVENT_ACTIVATE = "activate" + EVENT_KEY$2;
  var EVENT_SCROLL = "scroll" + EVENT_KEY$2;
  var EVENT_LOAD_DATA_API = "load" + EVENT_KEY$2 + DATA_API_KEY$1;
  var METHOD_OFFSET = 'offset';
  var METHOD_POSITION = 'position';
  var SELECTOR_DATA_SPY = '[data-spy="scroll"]';
  var SELECTOR_NAV_LIST_GROUP$1 = '.nav, .list-group';
  var SELECTOR_NAV_LINKS = '.nav-link';
  var SELECTOR_NAV_ITEMS = '.nav-item';
  var SELECTOR_LIST_ITEMS = '.list-group-item';
  var SELECTOR_DROPDOWN$1 = '.dropdown';
  var SELECTOR_DROPDOWN_ITEMS = '.dropdown-item';
  var SELECTOR_DROPDOWN_TOGGLE$1 = '.dropdown-toggle';
  var Default$1 = {
    offset: 10,
    method: 'auto',
    target: ''
  };
  var DefaultType$1 = {
    offset: 'number',
    method: 'string',
    target: '(string|element)'
  };
  /**
   * Class definition
   */

  var ScrollSpy = /*#__PURE__*/function () {
    function ScrollSpy(element, config) {
      var _this = this;

      this._element = element;
      this._scrollElement = element.tagName === 'BODY' ? window : element;
      this._config = this._getConfig(config);
      this._selector = this._config.target + " " + SELECTOR_NAV_LINKS + "," + (this._config.target + " " + SELECTOR_LIST_ITEMS + ",") + (this._config.target + " " + SELECTOR_DROPDOWN_ITEMS);
      this._offsets = [];
      this._targets = [];
      this._activeTarget = null;
      this._scrollHeight = 0;
      $__default["default"](this._scrollElement).on(EVENT_SCROLL, function (event) {
        return _this._process(event);
      });
      this.refresh();

      this._process();
    } // Getters


    var _proto = ScrollSpy.prototype;

    // Public
    _proto.refresh = function refresh() {
      var _this2 = this;

      var autoMethod = this._scrollElement === this._scrollElement.window ? METHOD_OFFSET : METHOD_POSITION;
      var offsetMethod = this._config.method === 'auto' ? autoMethod : this._config.method;
      var offsetBase = offsetMethod === METHOD_POSITION ? this._getScrollTop() : 0;
      this._offsets = [];
      this._targets = [];
      this._scrollHeight = this._getScrollHeight();
      var targets = [].slice.call(document.querySelectorAll(this._selector));
      targets.map(function (element) {
        var target;
        var targetSelector = Util.getSelectorFromElement(element);

        if (targetSelector) {
          target = document.querySelector(targetSelector);
        }

        if (target) {
          var targetBCR = target.getBoundingClientRect();

          if (targetBCR.width || targetBCR.height) {
            // TODO (fat): remove sketch reliance on jQuery position/offset
            return [$__default["default"](target)[offsetMethod]().top + offsetBase, targetSelector];
          }
        }

        return null;
      }).filter(Boolean).sort(function (a, b) {
        return a[0] - b[0];
      }).forEach(function (item) {
        _this2._offsets.push(item[0]);

        _this2._targets.push(item[1]);
      });
    };

    _proto.dispose = function dispose() {
      $__default["default"].removeData(this._element, DATA_KEY$2);
      $__default["default"](this._scrollElement).off(EVENT_KEY$2);
      this._element = null;
      this._scrollElement = null;
      this._config = null;
      this._selector = null;
      this._offsets = null;
      this._targets = null;
      this._activeTarget = null;
      this._scrollHeight = null;
    } // Private
    ;

    _proto._getConfig = function _getConfig(config) {
      config = _extends({}, Default$1, typeof config === 'object' && config ? config : {});

      if (typeof config.target !== 'string' && Util.isElement(config.target)) {
        var id = $__default["default"](config.target).attr('id');

        if (!id) {
          id = Util.getUID(NAME$2);
          $__default["default"](config.target).attr('id', id);
        }

        config.target = "#" + id;
      }

      Util.typeCheckConfig(NAME$2, config, DefaultType$1);
      return config;
    };

    _proto._getScrollTop = function _getScrollTop() {
      return this._scrollElement === window ? this._scrollElement.pageYOffset : this._scrollElement.scrollTop;
    };

    _proto._getScrollHeight = function _getScrollHeight() {
      return this._scrollElement.scrollHeight || Math.max(document.body.scrollHeight, document.documentElement.scrollHeight);
    };

    _proto._getOffsetHeight = function _getOffsetHeight() {
      return this._scrollElement === window ? window.innerHeight : this._scrollElement.getBoundingClientRect().height;
    };

    _proto._process = function _process() {
      var scrollTop = this._getScrollTop() + this._config.offset;

      var scrollHeight = this._getScrollHeight();

      var maxScroll = this._config.offset + scrollHeight - this._getOffsetHeight();

      if (this._scrollHeight !== scrollHeight) {
        this.refresh();
      }

      if (scrollTop >= maxScroll) {
        var target = this._targets[this._targets.length - 1];

        if (this._activeTarget !== target) {
          this._activate(target);
        }

        return;
      }

      if (this._activeTarget && scrollTop < this._offsets[0] && this._offsets[0] > 0) {
        this._activeTarget = null;

        this._clear();

        return;
      }

      for (var i = this._offsets.length; i--;) {
        var isActiveTarget = this._activeTarget !== this._targets[i] && scrollTop >= this._offsets[i] && (typeof this._offsets[i + 1] === 'undefined' || scrollTop < this._offsets[i + 1]);

        if (isActiveTarget) {
          this._activate(this._targets[i]);
        }
      }
    };

    _proto._activate = function _activate(target) {
      this._activeTarget = target;

      this._clear();

      var queries = this._selector.split(',').map(function (selector) {
        return selector + "[data-target=\"" + target + "\"]," + selector + "[href=\"" + target + "\"]";
      });

      var $link = $__default["default"]([].slice.call(document.querySelectorAll(queries.join(','))));

      if ($link.hasClass(CLASS_NAME_DROPDOWN_ITEM)) {
        $link.closest(SELECTOR_DROPDOWN$1).find(SELECTOR_DROPDOWN_TOGGLE$1).addClass(CLASS_NAME_ACTIVE$1);
        $link.addClass(CLASS_NAME_ACTIVE$1);
      } else {
        // Set triggered link as active
        $link.addClass(CLASS_NAME_ACTIVE$1); // Set triggered links parents as active
        // With both <ul> and <nav> markup a parent is the previous sibling of any nav ancestor

        $link.parents(SELECTOR_NAV_LIST_GROUP$1).prev(SELECTOR_NAV_LINKS + ", " + SELECTOR_LIST_ITEMS).addClass(CLASS_NAME_ACTIVE$1); // Handle special case when .nav-link is inside .nav-item

        $link.parents(SELECTOR_NAV_LIST_GROUP$1).prev(SELECTOR_NAV_ITEMS).children(SELECTOR_NAV_LINKS).addClass(CLASS_NAME_ACTIVE$1);
      }

      $__default["default"](this._scrollElement).trigger(EVENT_ACTIVATE, {
        relatedTarget: target
      });
    };

    _proto._clear = function _clear() {
      [].slice.call(document.querySelectorAll(this._selector)).filter(function (node) {
        return node.classList.contains(CLASS_NAME_ACTIVE$1);
      }).forEach(function (node) {
        return node.classList.remove(CLASS_NAME_ACTIVE$1);
      });
    } // Static
    ;

    ScrollSpy._jQueryInterface = function _jQueryInterface(config) {
      return this.each(function () {
        var data = $__default["default"](this).data(DATA_KEY$2);

        var _config = typeof config === 'object' && config;

        if (!data) {
          data = new ScrollSpy(this, _config);
          $__default["default"](this).data(DATA_KEY$2, data);
        }

        if (typeof config === 'string') {
          if (typeof data[config] === 'undefined') {
            throw new TypeError("No method named \"" + config + "\"");
          }

          data[config]();
        }
      });
    };

    _createClass(ScrollSpy, null, [{
      key: "VERSION",
      get: function get() {
        return VERSION$2;
      }
    }, {
      key: "Default",
      get: function get() {
        return Default$1;
      }
    }]);

    return ScrollSpy;
  }();
  /**
   * Data API implementation
   */


  $__default["default"](window).on(EVENT_LOAD_DATA_API, function () {
    var scrollSpys = [].slice.call(document.querySelectorAll(SELECTOR_DATA_SPY));
    var scrollSpysLength = scrollSpys.length;

    for (var i = scrollSpysLength; i--;) {
      var $spy = $__default["default"](scrollSpys[i]);

      ScrollSpy._jQueryInterface.call($spy, $spy.data());
    }
  });
  /**
   * jQuery
   */

  $__default["default"].fn[NAME$2] = ScrollSpy._jQueryInterface;
  $__default["default"].fn[NAME$2].Constructor = ScrollSpy;

  $__default["default"].fn[NAME$2].noConflict = function () {
    $__default["default"].fn[NAME$2] = JQUERY_NO_CONFLICT$2;
    return ScrollSpy._jQueryInterface;
  };

  /**
   * Constants
   */

  var NAME$1 = 'tab';
  var VERSION$1 = '4.6.2';
  var DATA_KEY$1 = 'bs.tab';
  var EVENT_KEY$1 = "." + DATA_KEY$1;
  var DATA_API_KEY = '.data-api';
  var JQUERY_NO_CONFLICT$1 = $__default["default"].fn[NAME$1];
  var CLASS_NAME_DROPDOWN_MENU = 'dropdown-menu';
  var CLASS_NAME_ACTIVE = 'active';
  var CLASS_NAME_DISABLED = 'disabled';
  var CLASS_NAME_FADE$1 = 'fade';
  var CLASS_NAME_SHOW$1 = 'show';
  var EVENT_HIDE$1 = "hide" + EVENT_KEY$1;
  var EVENT_HIDDEN$1 = "hidden" + EVENT_KEY$1;
  var EVENT_SHOW$1 = "show" + EVENT_KEY$1;
  var EVENT_SHOWN$1 = "shown" + EVENT_KEY$1;
  var EVENT_CLICK_DATA_API = "click" + EVENT_KEY$1 + DATA_API_KEY;
  var SELECTOR_DROPDOWN = '.dropdown';
  var SELECTOR_NAV_LIST_GROUP = '.nav, .list-group';
  var SELECTOR_ACTIVE = '.active';
  var SELECTOR_ACTIVE_UL = '> li > .active';
  var SELECTOR_DATA_TOGGLE = '[data-toggle="tab"], [data-toggle="pill"], [data-toggle="list"]';
  var SELECTOR_DROPDOWN_TOGGLE = '.dropdown-toggle';
  var SELECTOR_DROPDOWN_ACTIVE_CHILD = '> .dropdown-menu .active';
  /**
   * Class definition
   */

  var Tab = /*#__PURE__*/function () {
    function Tab(element) {
      this._element = element;
    } // Getters


    var _proto = Tab.prototype;

    // Public
    _proto.show = function show() {
      var _this = this;

      if (this._element.parentNode && this._element.parentNode.nodeType === Node.ELEMENT_NODE && $__default["default"](this._element).hasClass(CLASS_NAME_ACTIVE) || $__default["default"](this._element).hasClass(CLASS_NAME_DISABLED) || this._element.hasAttribute('disabled')) {
        return;
      }

      var target;
      var previous;
      var listElement = $__default["default"](this._element).closest(SELECTOR_NAV_LIST_GROUP)[0];
      var selector = Util.getSelectorFromElement(this._element);

      if (listElement) {
        var itemSelector = listElement.nodeName === 'UL' || listElement.nodeName === 'OL' ? SELECTOR_ACTIVE_UL : SELECTOR_ACTIVE;
        previous = $__default["default"].makeArray($__default["default"](listElement).find(itemSelector));
        previous = previous[previous.length - 1];
      }

      var hideEvent = $__default["default"].Event(EVENT_HIDE$1, {
        relatedTarget: this._element
      });
      var showEvent = $__default["default"].Event(EVENT_SHOW$1, {
        relatedTarget: previous
      });

      if (previous) {
        $__default["default"](previous).trigger(hideEvent);
      }

      $__default["default"](this._element).trigger(showEvent);

      if (showEvent.isDefaultPrevented() || hideEvent.isDefaultPrevented()) {
        return;
      }

      if (selector) {
        target = document.querySelector(selector);
      }

      this._activate(this._element, listElement);

      var complete = function complete() {
        var hiddenEvent = $__default["default"].Event(EVENT_HIDDEN$1, {
          relatedTarget: _this._element
        });
        var shownEvent = $__default["default"].Event(EVENT_SHOWN$1, {
          relatedTarget: previous
        });
        $__default["default"](previous).trigger(hiddenEvent);
        $__default["default"](_this._element).trigger(shownEvent);
      };

      if (target) {
        this._activate(target, target.parentNode, complete);
      } else {
        complete();
      }
    };

    _proto.dispose = function dispose() {
      $__default["default"].removeData(this._element, DATA_KEY$1);
      this._element = null;
    } // Private
    ;

    _proto._activate = function _activate(element, container, callback) {
      var _this2 = this;

      var activeElements = container && (container.nodeName === 'UL' || container.nodeName === 'OL') ? $__default["default"](container).find(SELECTOR_ACTIVE_UL) : $__default["default"](container).children(SELECTOR_ACTIVE);
      var active = activeElements[0];
      var isTransitioning = callback && active && $__default["default"](active).hasClass(CLASS_NAME_FADE$1);

      var complete = function complete() {
        return _this2._transitionComplete(element, active, callback);
      };

      if (active && isTransitioning) {
        var transitionDuration = Util.getTransitionDurationFromElement(active);
        $__default["default"](active).removeClass(CLASS_NAME_SHOW$1).one(Util.TRANSITION_END, complete).emulateTransitionEnd(transitionDuration);
      } else {
        complete();
      }
    };

    _proto._transitionComplete = function _transitionComplete(element, active, callback) {
      if (active) {
        $__default["default"](active).removeClass(CLASS_NAME_ACTIVE);
        var dropdownChild = $__default["default"](active.parentNode).find(SELECTOR_DROPDOWN_ACTIVE_CHILD)[0];

        if (dropdownChild) {
          $__default["default"](dropdownChild).removeClass(CLASS_NAME_ACTIVE);
        }

        if (active.getAttribute('role') === 'tab') {
          active.setAttribute('aria-selected', false);
        }
      }

      $__default["default"](element).addClass(CLASS_NAME_ACTIVE);

      if (element.getAttribute('role') === 'tab') {
        element.setAttribute('aria-selected', true);
      }

      Util.reflow(element);

      if (element.classList.contains(CLASS_NAME_FADE$1)) {
        element.classList.add(CLASS_NAME_SHOW$1);
      }

      var parent = element.parentNode;

      if (parent && parent.nodeName === 'LI') {
        parent = parent.parentNode;
      }

      if (parent && $__default["default"](parent).hasClass(CLASS_NAME_DROPDOWN_MENU)) {
        var dropdownElement = $__default["default"](element).closest(SELECTOR_DROPDOWN)[0];

        if (dropdownElement) {
          var dropdownToggleList = [].slice.call(dropdownElement.querySelectorAll(SELECTOR_DROPDOWN_TOGGLE));
          $__default["default"](dropdownToggleList).addClass(CLASS_NAME_ACTIVE);
        }

        element.setAttribute('aria-expanded', true);
      }

      if (callback) {
        callback();
      }
    } // Static
    ;

    Tab._jQueryInterface = function _jQueryInterface(config) {
      return this.each(function () {
        var $this = $__default["default"](this);
        var data = $this.data(DATA_KEY$1);

        if (!data) {
          data = new Tab(this);
          $this.data(DATA_KEY$1, data);
        }

        if (typeof config === 'string') {
          if (typeof data[config] === 'undefined') {
            throw new TypeError("No method named \"" + config + "\"");
          }

          data[config]();
        }
      });
    };

    _createClass(Tab, null, [{
      key: "VERSION",
      get: function get() {
        return VERSION$1;
      }
    }]);

    return Tab;
  }();
  /**
   * Data API implementation
   */


  $__default["default"](document).on(EVENT_CLICK_DATA_API, SELECTOR_DATA_TOGGLE, function (event) {
    event.preventDefault();

    Tab._jQueryInterface.call($__default["default"](this), 'show');
  });
  /**
   * jQuery
   */

  $__default["default"].fn[NAME$1] = Tab._jQueryInterface;
  $__default["default"].fn[NAME$1].Constructor = Tab;

  $__default["default"].fn[NAME$1].noConflict = function () {
    $__default["default"].fn[NAME$1] = JQUERY_NO_CONFLICT$1;
    return Tab._jQueryInterface;
  };

  /**
   * Constants
   */

  var NAME = 'toast';
  var VERSION = '4.6.2';
  var DATA_KEY = 'bs.toast';
  var EVENT_KEY = "." + DATA_KEY;
  var JQUERY_NO_CONFLICT = $__default["default"].fn[NAME];
  var CLASS_NAME_FADE = 'fade';
  var CLASS_NAME_HIDE = 'hide';
  var CLASS_NAME_SHOW = 'show';
  var CLASS_NAME_SHOWING = 'showing';
  var EVENT_CLICK_DISMISS = "click.dismiss" + EVENT_KEY;
  var EVENT_HIDE = "hide" + EVENT_KEY;
  var EVENT_HIDDEN = "hidden" + EVENT_KEY;
  var EVENT_SHOW = "show" + EVENT_KEY;
  var EVENT_SHOWN = "shown" + EVENT_KEY;
  var SELECTOR_DATA_DISMISS = '[data-dismiss="toast"]';
  var Default = {
    animation: true,
    autohide: true,
    delay: 500
  };
  var DefaultType = {
    animation: 'boolean',
    autohide: 'boolean',
    delay: 'number'
  };
  /**
   * Class definition
   */

  var Toast = /*#__PURE__*/function () {
    function Toast(element, config) {
      this._element = element;
      this._config = this._getConfig(config);
      this._timeout = null;

      this._setListeners();
    } // Getters


    var _proto = Toast.prototype;

    // Public
    _proto.show = function show() {
      var _this = this;

      var showEvent = $__default["default"].Event(EVENT_SHOW);
      $__default["default"](this._element).trigger(showEvent);

      if (showEvent.isDefaultPrevented()) {
        return;
      }

      this._clearTimeout();

      if (this._config.animation) {
        this._element.classList.add(CLASS_NAME_FADE);
      }

      var complete = function complete() {
        _this._element.classList.remove(CLASS_NAME_SHOWING);

        _this._element.classList.add(CLASS_NAME_SHOW);

        $__default["default"](_this._element).trigger(EVENT_SHOWN);

        if (_this._config.autohide) {
          _this._timeout = setTimeout(function () {
            _this.hide();
          }, _this._config.delay);
        }
      };

      this._element.classList.remove(CLASS_NAME_HIDE);

      Util.reflow(this._element);

      this._element.classList.add(CLASS_NAME_SHOWING);

      if (this._config.animation) {
        var transitionDuration = Util.getTransitionDurationFromElement(this._element);
        $__default["default"](this._element).one(Util.TRANSITION_END, complete).emulateTransitionEnd(transitionDuration);
      } else {
        complete();
      }
    };

    _proto.hide = function hide() {
      if (!this._element.classList.contains(CLASS_NAME_SHOW)) {
        return;
      }

      var hideEvent = $__default["default"].Event(EVENT_HIDE);
      $__default["default"](this._element).trigger(hideEvent);

      if (hideEvent.isDefaultPrevented()) {
        return;
      }

      this._close();
    };

    _proto.dispose = function dispose() {
      this._clearTimeout();

      if (this._element.classList.contains(CLASS_NAME_SHOW)) {
        this._element.classList.remove(CLASS_NAME_SHOW);
      }

      $__default["default"](this._element).off(EVENT_CLICK_DISMISS);
      $__default["default"].removeData(this._element, DATA_KEY);
      this._element = null;
      this._config = null;
    } // Private
    ;

    _proto._getConfig = function _getConfig(config) {
      config = _extends({}, Default, $__default["default"](this._element).data(), typeof config === 'object' && config ? config : {});
      Util.typeCheckConfig(NAME, config, this.constructor.DefaultType);
      return config;
    };

    _proto._setListeners = function _setListeners() {
      var _this2 = this;

      $__default["default"](this._element).on(EVENT_CLICK_DISMISS, SELECTOR_DATA_DISMISS, function () {
        return _this2.hide();
      });
    };

    _proto._close = function _close() {
      var _this3 = this;

      var complete = function complete() {
        _this3._element.classList.add(CLASS_NAME_HIDE);

        $__default["default"](_this3._element).trigger(EVENT_HIDDEN);
      };

      this._element.classList.remove(CLASS_NAME_SHOW);

      if (this._config.animation) {
        var transitionDuration = Util.getTransitionDurationFromElement(this._element);
        $__default["default"](this._element).one(Util.TRANSITION_END, complete).emulateTransitionEnd(transitionDuration);
      } else {
        complete();
      }
    };

    _proto._clearTimeout = function _clearTimeout() {
      clearTimeout(this._timeout);
      this._timeout = null;
    } // Static
    ;

    Toast._jQueryInterface = function _jQueryInterface(config) {
      return this.each(function () {
        var $element = $__default["default"](this);
        var data = $element.data(DATA_KEY);

        var _config = typeof config === 'object' && config;

        if (!data) {
          data = new Toast(this, _config);
          $element.data(DATA_KEY, data);
        }

        if (typeof config === 'string') {
          if (typeof data[config] === 'undefined') {
            throw new TypeError("No method named \"" + config + "\"");
          }

          data[config](this);
        }
      });
    };

    _createClass(Toast, null, [{
      key: "VERSION",
      get: function get() {
        return VERSION;
      }
    }, {
      key: "DefaultType",
      get: function get() {
        return DefaultType;
      }
    }, {
      key: "Default",
      get: function get() {
        return Default;
      }
    }]);

    return Toast;
  }();
  /**
   * jQuery
   */


  $__default["default"].fn[NAME] = Toast._jQueryInterface;
  $__default["default"].fn[NAME].Constructor = Toast;

  $__default["default"].fn[NAME].noConflict = function () {
    $__default["default"].fn[NAME] = JQUERY_NO_CONFLICT;
    return Toast._jQueryInterface;
  };

  exports.Alert = Alert;
  exports.Button = Button;
  exports.Carousel = Carousel;
  exports.Collapse = Collapse;
  exports.Dropdown = Dropdown;
  exports.Modal = Modal;
  exports.Popover = Popover;
  exports.Scrollspy = ScrollSpy;
  exports.Tab = Tab;
  exports.Toast = Toast;
  exports.Tooltip = Tooltip;
  exports.Util = Util;

  Object.defineProperty(exports, '__esModule', { value: true });

}));
//# sourceMappingURL=bootstrap.js.map


}),
"../node_modules/.pnpm/css-loader@7.1.2_@rspack+core@0.7.5_webpack@5.96.1/node_modules/css-loader/dist/cjs.js!./style/bootstrap-select.min.css": (function (module, __webpack_exports__, __webpack_require__) {
"use strict";
__webpack_require__.r(__webpack_exports__);
/* harmony import */var _node_modules_pnpm_css_loader_7_1_2_rspack_core_0_7_5_webpack_5_96_1_node_modules_css_loader_dist_runtime_sourceMaps_js__WEBPACK_IMPORTED_MODULE_0__ = __webpack_require__(/*! ../node_modules/.pnpm/css-loader@7.1.2_@rspack+core@0.7.5_webpack@5.96.1/node_modules/css-loader/dist/runtime/sourceMaps.js */ "./node_modules/.pnpm/css-loader@7.1.2_@rspack+core@0.7.5_webpack@5.96.1/node_modules/css-loader/dist/runtime/sourceMaps.js");
/* harmony import */var _node_modules_pnpm_css_loader_7_1_2_rspack_core_0_7_5_webpack_5_96_1_node_modules_css_loader_dist_runtime_sourceMaps_js__WEBPACK_IMPORTED_MODULE_0___default = /*#__PURE__*/__webpack_require__.n(_node_modules_pnpm_css_loader_7_1_2_rspack_core_0_7_5_webpack_5_96_1_node_modules_css_loader_dist_runtime_sourceMaps_js__WEBPACK_IMPORTED_MODULE_0__);
/* harmony import */var _node_modules_pnpm_css_loader_7_1_2_rspack_core_0_7_5_webpack_5_96_1_node_modules_css_loader_dist_runtime_api_js__WEBPACK_IMPORTED_MODULE_1__ = __webpack_require__(/*! ../node_modules/.pnpm/css-loader@7.1.2_@rspack+core@0.7.5_webpack@5.96.1/node_modules/css-loader/dist/runtime/api.js */ "./node_modules/.pnpm/css-loader@7.1.2_@rspack+core@0.7.5_webpack@5.96.1/node_modules/css-loader/dist/runtime/api.js");
/* harmony import */var _node_modules_pnpm_css_loader_7_1_2_rspack_core_0_7_5_webpack_5_96_1_node_modules_css_loader_dist_runtime_api_js__WEBPACK_IMPORTED_MODULE_1___default = /*#__PURE__*/__webpack_require__.n(_node_modules_pnpm_css_loader_7_1_2_rspack_core_0_7_5_webpack_5_96_1_node_modules_css_loader_dist_runtime_api_js__WEBPACK_IMPORTED_MODULE_1__);
// Imports


var ___CSS_LOADER_EXPORT___ = _node_modules_pnpm_css_loader_7_1_2_rspack_core_0_7_5_webpack_5_96_1_node_modules_css_loader_dist_runtime_api_js__WEBPACK_IMPORTED_MODULE_1___default()((_node_modules_pnpm_css_loader_7_1_2_rspack_core_0_7_5_webpack_5_96_1_node_modules_css_loader_dist_runtime_sourceMaps_js__WEBPACK_IMPORTED_MODULE_0___default()));
// Module
___CSS_LOADER_EXPORT___.push([module.id, `/*!
 * Bootstrap-select v1.13.14 (https://developer.snapappointments.com/bootstrap-select)
 *
 * Copyright 2012-2020 SnapAppointments, LLC
 * Licensed under MIT (https://github.com/snapappointments/bootstrap-select/blob/master/LICENSE)
 */@-webkit-keyframes bs-notify-fadeOut{0%{opacity:.9}100%{opacity:0}}@-o-keyframes bs-notify-fadeOut{0%{opacity:.9}100%{opacity:0}}@keyframes bs-notify-fadeOut{0%{opacity:.9}100%{opacity:0}}.bootstrap-select>select.bs-select-hidden,select.bs-select-hidden,select.selectpicker{display:none!important}.bootstrap-select{width:220px\\0;vertical-align:middle}.bootstrap-select>.dropdown-toggle{position:relative;width:100%;text-align:right;white-space:nowrap;display:-webkit-inline-box;display:-webkit-inline-flex;display:-ms-inline-flexbox;display:inline-flex;-webkit-box-align:center;-webkit-align-items:center;-ms-flex-align:center;align-items:center;-webkit-box-pack:justify;-webkit-justify-content:space-between;-ms-flex-pack:justify;justify-content:space-between}.bootstrap-select>.dropdown-toggle:after{margin-top:-1px}.bootstrap-select>.dropdown-toggle.bs-placeholder,.bootstrap-select>.dropdown-toggle.bs-placeholder:active,.bootstrap-select>.dropdown-toggle.bs-placeholder:focus,.bootstrap-select>.dropdown-toggle.bs-placeholder:hover{color:#999}.bootstrap-select>.dropdown-toggle.bs-placeholder.btn-danger,.bootstrap-select>.dropdown-toggle.bs-placeholder.btn-danger:active,.bootstrap-select>.dropdown-toggle.bs-placeholder.btn-danger:focus,.bootstrap-select>.dropdown-toggle.bs-placeholder.btn-danger:hover,.bootstrap-select>.dropdown-toggle.bs-placeholder.btn-dark,.bootstrap-select>.dropdown-toggle.bs-placeholder.btn-dark:active,.bootstrap-select>.dropdown-toggle.bs-placeholder.btn-dark:focus,.bootstrap-select>.dropdown-toggle.bs-placeholder.btn-dark:hover,.bootstrap-select>.dropdown-toggle.bs-placeholder.btn-info,.bootstrap-select>.dropdown-toggle.bs-placeholder.btn-info:active,.bootstrap-select>.dropdown-toggle.bs-placeholder.btn-info:focus,.bootstrap-select>.dropdown-toggle.bs-placeholder.btn-info:hover,.bootstrap-select>.dropdown-toggle.bs-placeholder.btn-primary,.bootstrap-select>.dropdown-toggle.bs-placeholder.btn-primary:active,.bootstrap-select>.dropdown-toggle.bs-placeholder.btn-primary:focus,.bootstrap-select>.dropdown-toggle.bs-placeholder.btn-primary:hover,.bootstrap-select>.dropdown-toggle.bs-placeholder.btn-secondary,.bootstrap-select>.dropdown-toggle.bs-placeholder.btn-secondary:active,.bootstrap-select>.dropdown-toggle.bs-placeholder.btn-secondary:focus,.bootstrap-select>.dropdown-toggle.bs-placeholder.btn-secondary:hover,.bootstrap-select>.dropdown-toggle.bs-placeholder.btn-success,.bootstrap-select>.dropdown-toggle.bs-placeholder.btn-success:active,.bootstrap-select>.dropdown-toggle.bs-placeholder.btn-success:focus,.bootstrap-select>.dropdown-toggle.bs-placeholder.btn-success:hover{color:rgba(255,255,255,.5)}.bootstrap-select>select{position:absolute!important;bottom:0;left:50%;display:block!important;width:.5px!important;height:100%!important;padding:0!important;opacity:0!important;border:none;z-index:0!important}.bootstrap-select>select.mobile-device{top:0;left:0;display:block!important;width:100%!important;z-index:2!important}.bootstrap-select.is-invalid .dropdown-toggle,.error .bootstrap-select .dropdown-toggle,.has-error .bootstrap-select .dropdown-toggle,.was-validated .bootstrap-select select:invalid+.dropdown-toggle{border-color:#b94a48}.bootstrap-select.is-valid .dropdown-toggle,.was-validated .bootstrap-select select:valid+.dropdown-toggle{border-color:#28a745}.bootstrap-select.fit-width{width:auto!important}.bootstrap-select:not([class*=col-]):not([class*=form-control]):not(.input-group-btn){width:220px}.bootstrap-select .dropdown-toggle:focus,.bootstrap-select>select.mobile-device:focus+.dropdown-toggle{outline:thin dotted #333!important;outline:5px auto -webkit-focus-ring-color!important;outline-offset:-2px}.bootstrap-select.form-control{margin-bottom:0;padding:0;border:none;height:auto}:not(.input-group)>.bootstrap-select.form-control:not([class*=col-]){width:100%}.bootstrap-select.form-control.input-group-btn{float:none;z-index:auto}.form-inline .bootstrap-select,.form-inline .bootstrap-select.form-control:not([class*=col-]){width:auto}.bootstrap-select:not(.input-group-btn),.bootstrap-select[class*=col-]{float:none;display:inline-block;margin-left:0}.bootstrap-select.dropdown-menu-right,.bootstrap-select[class*=col-].dropdown-menu-right,.row .bootstrap-select[class*=col-].dropdown-menu-right{float:right}.form-group .bootstrap-select,.form-horizontal .bootstrap-select,.form-inline .bootstrap-select{margin-bottom:0}.form-group-lg .bootstrap-select.form-control,.form-group-sm .bootstrap-select.form-control{padding:0}.form-group-lg .bootstrap-select.form-control .dropdown-toggle,.form-group-sm .bootstrap-select.form-control .dropdown-toggle{height:100%;font-size:inherit;line-height:inherit;border-radius:inherit}.bootstrap-select.form-control-lg .dropdown-toggle,.bootstrap-select.form-control-sm .dropdown-toggle{font-size:inherit;line-height:inherit;border-radius:inherit}.bootstrap-select.form-control-sm .dropdown-toggle{padding:.25rem .5rem}.bootstrap-select.form-control-lg .dropdown-toggle{padding:.5rem 1rem}.form-inline .bootstrap-select .form-control{width:100%}.bootstrap-select.disabled,.bootstrap-select>.disabled{cursor:not-allowed}.bootstrap-select.disabled:focus,.bootstrap-select>.disabled:focus{outline:0!important}.bootstrap-select.bs-container{position:absolute;top:0;left:0;height:0!important;padding:0!important}.bootstrap-select.bs-container .dropdown-menu{z-index:1060}.bootstrap-select .dropdown-toggle .filter-option{position:static;top:0;left:0;float:left;height:100%;width:100%;text-align:left;overflow:hidden;-webkit-box-flex:0;-webkit-flex:0 1 auto;-ms-flex:0 1 auto;flex:0 1 auto}.bs3.bootstrap-select .dropdown-toggle .filter-option{padding-right:inherit}.input-group .bs3-has-addon.bootstrap-select .dropdown-toggle .filter-option{position:absolute;padding-top:inherit;padding-bottom:inherit;padding-left:inherit;float:none}.input-group .bs3-has-addon.bootstrap-select .dropdown-toggle .filter-option .filter-option-inner{padding-right:inherit}.bootstrap-select .dropdown-toggle .filter-option-inner-inner{overflow:hidden}.bootstrap-select .dropdown-toggle .filter-expand{width:0!important;float:left;opacity:0!important;overflow:hidden}.bootstrap-select .dropdown-toggle .caret{position:absolute;top:50%;right:12px;margin-top:-2px;vertical-align:middle}.input-group .bootstrap-select.form-control .dropdown-toggle{border-radius:inherit}.bootstrap-select[class*=col-] .dropdown-toggle{width:100%}.bootstrap-select .dropdown-menu{min-width:100%;-webkit-box-sizing:border-box;-moz-box-sizing:border-box;box-sizing:border-box}.bootstrap-select .dropdown-menu>.inner:focus{outline:0!important}.bootstrap-select .dropdown-menu.inner{position:static;float:none;border:0;padding:0;margin:0;border-radius:0;-webkit-box-shadow:none;box-shadow:none}.bootstrap-select .dropdown-menu li{position:relative}.bootstrap-select .dropdown-menu li.active small{color:rgba(255,255,255,.5)!important}.bootstrap-select .dropdown-menu li.disabled a{cursor:not-allowed}.bootstrap-select .dropdown-menu li a{cursor:pointer;-webkit-user-select:none;-moz-user-select:none;-ms-user-select:none;user-select:none}.bootstrap-select .dropdown-menu li a.opt{position:relative;padding-left:2.25em}.bootstrap-select .dropdown-menu li a span.check-mark{display:none}.bootstrap-select .dropdown-menu li a span.text{display:inline-block}.bootstrap-select .dropdown-menu li small{padding-left:.5em}.bootstrap-select .dropdown-menu .notify{position:absolute;bottom:5px;width:96%;margin:0 2%;min-height:26px;padding:3px 5px;background:#f5f5f5;border:1px solid #e3e3e3;-webkit-box-shadow:inset 0 1px 1px rgba(0,0,0,.05);box-shadow:inset 0 1px 1px rgba(0,0,0,.05);pointer-events:none;opacity:.9;-webkit-box-sizing:border-box;-moz-box-sizing:border-box;box-sizing:border-box}.bootstrap-select .dropdown-menu .notify.fadeOut{-webkit-animation:.3s linear 750ms forwards bs-notify-fadeOut;-o-animation:.3s linear 750ms forwards bs-notify-fadeOut;animation:.3s linear 750ms forwards bs-notify-fadeOut}.bootstrap-select .no-results{padding:3px;background:#f5f5f5;margin:0 5px;white-space:nowrap}.bootstrap-select.fit-width .dropdown-toggle .filter-option{position:static;display:inline;padding:0}.bootstrap-select.fit-width .dropdown-toggle .filter-option-inner,.bootstrap-select.fit-width .dropdown-toggle .filter-option-inner-inner{display:inline}.bootstrap-select.fit-width .dropdown-toggle .bs-caret:before{content:'\\00a0'}.bootstrap-select.fit-width .dropdown-toggle .caret{position:static;top:auto;margin-top:-1px}.bootstrap-select.show-tick .dropdown-menu .selected span.check-mark{position:absolute;display:inline-block;right:15px;top:5px}.bootstrap-select.show-tick .dropdown-menu li a span.text{margin-right:34px}.bootstrap-select .bs-ok-default:after{content:'';display:block;width:.5em;height:1em;border-style:solid;border-width:0 .26em .26em 0;-webkit-transform:rotate(45deg);-ms-transform:rotate(45deg);-o-transform:rotate(45deg);transform:rotate(45deg)}.bootstrap-select.show-menu-arrow.open>.dropdown-toggle,.bootstrap-select.show-menu-arrow.show>.dropdown-toggle{z-index:1061}.bootstrap-select.show-menu-arrow .dropdown-toggle .filter-option:before{content:'';border-left:7px solid transparent;border-right:7px solid transparent;border-bottom:7px solid rgba(204,204,204,.2);position:absolute;bottom:-4px;left:9px;display:none}.bootstrap-select.show-menu-arrow .dropdown-toggle .filter-option:after{content:'';border-left:6px solid transparent;border-right:6px solid transparent;border-bottom:6px solid #fff;position:absolute;bottom:-4px;left:10px;display:none}.bootstrap-select.show-menu-arrow.dropup .dropdown-toggle .filter-option:before{bottom:auto;top:-4px;border-top:7px solid rgba(204,204,204,.2);border-bottom:0}.bootstrap-select.show-menu-arrow.dropup .dropdown-toggle .filter-option:after{bottom:auto;top:-4px;border-top:6px solid #fff;border-bottom:0}.bootstrap-select.show-menu-arrow.pull-right .dropdown-toggle .filter-option:before{right:12px;left:auto}.bootstrap-select.show-menu-arrow.pull-right .dropdown-toggle .filter-option:after{right:13px;left:auto}.bootstrap-select.show-menu-arrow.open>.dropdown-toggle .filter-option:after,.bootstrap-select.show-menu-arrow.open>.dropdown-toggle .filter-option:before,.bootstrap-select.show-menu-arrow.show>.dropdown-toggle .filter-option:after,.bootstrap-select.show-menu-arrow.show>.dropdown-toggle .filter-option:before{display:block}.bs-actionsbox,.bs-donebutton,.bs-searchbox{padding:4px 8px}.bs-actionsbox{width:100%;-webkit-box-sizing:border-box;-moz-box-sizing:border-box;box-sizing:border-box}.bs-actionsbox .btn-group button{width:50%}.bs-donebutton{float:left;width:100%;-webkit-box-sizing:border-box;-moz-box-sizing:border-box;box-sizing:border-box}.bs-donebutton .btn-group button{width:100%}.bs-searchbox+.bs-actionsbox{padding:0 8px 4px}.bs-searchbox .form-control{margin-bottom:0;width:100%;float:none}`, "",{"version":3,"sources":["webpack://./style/bootstrap-select.min.css"],"names":[],"mappings":"AAAA;;;;;EAKE,CAAC,qCAAqC,GAAG,UAAU,CAAC,KAAK,SAAS,CAAC,CAAC,gCAAgC,GAAG,UAAU,CAAC,KAAK,SAAS,CAAC,CAAC,6BAA6B,GAAG,UAAU,CAAC,KAAK,SAAS,CAAC,CAAC,sFAAsF,sBAAsB,CAAC,kBAAkB,aAAa,CAAC,qBAAqB,CAAC,mCAAmC,iBAAiB,CAAC,UAAU,CAAC,gBAAgB,CAAC,kBAAkB,CAAC,0BAA0B,CAAC,2BAA2B,CAAC,0BAA0B,CAAC,mBAAmB,CAAC,wBAAwB,CAAC,0BAA0B,CAAC,qBAAqB,CAAC,kBAAkB,CAAC,wBAAwB,CAAC,qCAAqC,CAAC,qBAAqB,CAAC,6BAA6B,CAAC,yCAAyC,eAAe,CAAC,2NAA2N,UAAU,CAAC,8iDAA8iD,0BAA0B,CAAC,yBAAyB,2BAA2B,CAAC,QAAQ,CAAC,QAAQ,CAAC,uBAAuB,CAAC,oBAAoB,CAAC,qBAAqB,CAAC,mBAAmB,CAAC,mBAAmB,CAAC,WAAW,CAAC,mBAAmB,CAAC,uCAAuC,KAAK,CAAC,MAAM,CAAC,uBAAuB,CAAC,oBAAoB,CAAC,mBAAmB,CAAC,uMAAuM,oBAAoB,CAAC,2GAA2G,oBAAoB,CAAC,4BAA4B,oBAAoB,CAAC,sFAAsF,WAAW,CAAC,uGAAuG,kCAAkC,CAAC,mDAAmD,CAAC,mBAAmB,CAAC,+BAA+B,eAAe,CAAC,SAAS,CAAC,WAAW,CAAC,WAAW,CAAC,qEAAqE,UAAU,CAAC,+CAA+C,UAAU,CAAC,YAAY,CAAC,8FAA8F,UAAU,CAAC,uEAAuE,UAAU,CAAC,oBAAoB,CAAC,aAAa,CAAC,iJAAiJ,WAAW,CAAC,gGAAgG,eAAe,CAAC,4FAA4F,SAAS,CAAC,8HAA8H,WAAW,CAAC,iBAAiB,CAAC,mBAAmB,CAAC,qBAAqB,CAAC,sGAAsG,iBAAiB,CAAC,mBAAmB,CAAC,qBAAqB,CAAC,mDAAmD,oBAAoB,CAAC,mDAAmD,kBAAkB,CAAC,6CAA6C,UAAU,CAAC,uDAAuD,kBAAkB,CAAC,mEAAmE,mBAAmB,CAAC,+BAA+B,iBAAiB,CAAC,KAAK,CAAC,MAAM,CAAC,kBAAkB,CAAC,mBAAmB,CAAC,8CAA8C,YAAY,CAAC,kDAAkD,eAAe,CAAC,KAAK,CAAC,MAAM,CAAC,UAAU,CAAC,WAAW,CAAC,UAAU,CAAC,eAAe,CAAC,eAAe,CAAC,kBAAkB,CAAC,qBAAqB,CAAC,iBAAiB,CAAC,aAAa,CAAC,sDAAsD,qBAAqB,CAAC,6EAA6E,iBAAiB,CAAC,mBAAmB,CAAC,sBAAsB,CAAC,oBAAoB,CAAC,UAAU,CAAC,kGAAkG,qBAAqB,CAAC,8DAA8D,eAAe,CAAC,kDAAkD,iBAAiB,CAAC,UAAU,CAAC,mBAAmB,CAAC,eAAe,CAAC,0CAA0C,iBAAiB,CAAC,OAAO,CAAC,UAAU,CAAC,eAAe,CAAC,qBAAqB,CAAC,6DAA6D,qBAAqB,CAAC,gDAAgD,UAAU,CAAC,iCAAiC,cAAc,CAAC,6BAA6B,CAAC,0BAA0B,CAAC,qBAAqB,CAAC,8CAA8C,mBAAmB,CAAC,uCAAuC,eAAe,CAAC,UAAU,CAAC,QAAQ,CAAC,SAAS,CAAC,QAAQ,CAAC,eAAe,CAAC,uBAAuB,CAAC,eAAe,CAAC,oCAAoC,iBAAiB,CAAC,iDAAiD,oCAAoC,CAAC,+CAA+C,kBAAkB,CAAC,sCAAsC,cAAc,CAAC,wBAAwB,CAAC,qBAAqB,CAAC,oBAAoB,CAAC,gBAAgB,CAAC,0CAA0C,iBAAiB,CAAC,mBAAmB,CAAC,sDAAsD,YAAY,CAAC,gDAAgD,oBAAoB,CAAC,0CAA0C,iBAAiB,CAAC,yCAAyC,iBAAiB,CAAC,UAAU,CAAC,SAAS,CAAC,WAAW,CAAC,eAAe,CAAC,eAAe,CAAC,kBAAkB,CAAC,wBAAwB,CAAC,kDAAkD,CAAC,0CAA0C,CAAC,mBAAmB,CAAC,UAAU,CAAC,6BAA6B,CAAC,0BAA0B,CAAC,qBAAqB,CAAC,iDAAiD,6DAA6D,CAAC,wDAAwD,CAAC,qDAAqD,CAAC,8BAA8B,WAAW,CAAC,kBAAkB,CAAC,YAAY,CAAC,kBAAkB,CAAC,4DAA4D,eAAe,CAAC,cAAc,CAAC,SAAS,CAAC,0IAA0I,cAAc,CAAC,8DAA8D,eAAe,CAAC,oDAAoD,eAAe,CAAC,QAAQ,CAAC,eAAe,CAAC,qEAAqE,iBAAiB,CAAC,oBAAoB,CAAC,UAAU,CAAC,OAAO,CAAC,0DAA0D,iBAAiB,CAAC,uCAAuC,UAAU,CAAC,aAAa,CAAC,UAAU,CAAC,UAAU,CAAC,kBAAkB,CAAC,4BAA4B,CAAC,+BAA+B,CAAC,2BAA2B,CAAC,0BAA0B,CAAC,uBAAuB,CAAC,gHAAgH,YAAY,CAAC,yEAAyE,UAAU,CAAC,iCAAiC,CAAC,kCAAkC,CAAC,4CAA4C,CAAC,iBAAiB,CAAC,WAAW,CAAC,QAAQ,CAAC,YAAY,CAAC,wEAAwE,UAAU,CAAC,iCAAiC,CAAC,kCAAkC,CAAC,4BAA4B,CAAC,iBAAiB,CAAC,WAAW,CAAC,SAAS,CAAC,YAAY,CAAC,gFAAgF,WAAW,CAAC,QAAQ,CAAC,yCAAyC,CAAC,eAAe,CAAC,+EAA+E,WAAW,CAAC,QAAQ,CAAC,yBAAyB,CAAC,eAAe,CAAC,oFAAoF,UAAU,CAAC,SAAS,CAAC,mFAAmF,UAAU,CAAC,SAAS,CAAC,sTAAsT,aAAa,CAAC,4CAA4C,eAAe,CAAC,eAAe,UAAU,CAAC,6BAA6B,CAAC,0BAA0B,CAAC,qBAAqB,CAAC,iCAAiC,SAAS,CAAC,eAAe,UAAU,CAAC,UAAU,CAAC,6BAA6B,CAAC,0BAA0B,CAAC,qBAAqB,CAAC,iCAAiC,UAAU,CAAC,6BAA6B,iBAAiB,CAAC,4BAA4B,eAAe,CAAC,UAAU,CAAC,UAAU","sourcesContent":["/*!\n * Bootstrap-select v1.13.14 (https://developer.snapappointments.com/bootstrap-select)\n *\n * Copyright 2012-2020 SnapAppointments, LLC\n * Licensed under MIT (https://github.com/snapappointments/bootstrap-select/blob/master/LICENSE)\n */@-webkit-keyframes bs-notify-fadeOut{0%{opacity:.9}100%{opacity:0}}@-o-keyframes bs-notify-fadeOut{0%{opacity:.9}100%{opacity:0}}@keyframes bs-notify-fadeOut{0%{opacity:.9}100%{opacity:0}}.bootstrap-select>select.bs-select-hidden,select.bs-select-hidden,select.selectpicker{display:none!important}.bootstrap-select{width:220px\\0;vertical-align:middle}.bootstrap-select>.dropdown-toggle{position:relative;width:100%;text-align:right;white-space:nowrap;display:-webkit-inline-box;display:-webkit-inline-flex;display:-ms-inline-flexbox;display:inline-flex;-webkit-box-align:center;-webkit-align-items:center;-ms-flex-align:center;align-items:center;-webkit-box-pack:justify;-webkit-justify-content:space-between;-ms-flex-pack:justify;justify-content:space-between}.bootstrap-select>.dropdown-toggle:after{margin-top:-1px}.bootstrap-select>.dropdown-toggle.bs-placeholder,.bootstrap-select>.dropdown-toggle.bs-placeholder:active,.bootstrap-select>.dropdown-toggle.bs-placeholder:focus,.bootstrap-select>.dropdown-toggle.bs-placeholder:hover{color:#999}.bootstrap-select>.dropdown-toggle.bs-placeholder.btn-danger,.bootstrap-select>.dropdown-toggle.bs-placeholder.btn-danger:active,.bootstrap-select>.dropdown-toggle.bs-placeholder.btn-danger:focus,.bootstrap-select>.dropdown-toggle.bs-placeholder.btn-danger:hover,.bootstrap-select>.dropdown-toggle.bs-placeholder.btn-dark,.bootstrap-select>.dropdown-toggle.bs-placeholder.btn-dark:active,.bootstrap-select>.dropdown-toggle.bs-placeholder.btn-dark:focus,.bootstrap-select>.dropdown-toggle.bs-placeholder.btn-dark:hover,.bootstrap-select>.dropdown-toggle.bs-placeholder.btn-info,.bootstrap-select>.dropdown-toggle.bs-placeholder.btn-info:active,.bootstrap-select>.dropdown-toggle.bs-placeholder.btn-info:focus,.bootstrap-select>.dropdown-toggle.bs-placeholder.btn-info:hover,.bootstrap-select>.dropdown-toggle.bs-placeholder.btn-primary,.bootstrap-select>.dropdown-toggle.bs-placeholder.btn-primary:active,.bootstrap-select>.dropdown-toggle.bs-placeholder.btn-primary:focus,.bootstrap-select>.dropdown-toggle.bs-placeholder.btn-primary:hover,.bootstrap-select>.dropdown-toggle.bs-placeholder.btn-secondary,.bootstrap-select>.dropdown-toggle.bs-placeholder.btn-secondary:active,.bootstrap-select>.dropdown-toggle.bs-placeholder.btn-secondary:focus,.bootstrap-select>.dropdown-toggle.bs-placeholder.btn-secondary:hover,.bootstrap-select>.dropdown-toggle.bs-placeholder.btn-success,.bootstrap-select>.dropdown-toggle.bs-placeholder.btn-success:active,.bootstrap-select>.dropdown-toggle.bs-placeholder.btn-success:focus,.bootstrap-select>.dropdown-toggle.bs-placeholder.btn-success:hover{color:rgba(255,255,255,.5)}.bootstrap-select>select{position:absolute!important;bottom:0;left:50%;display:block!important;width:.5px!important;height:100%!important;padding:0!important;opacity:0!important;border:none;z-index:0!important}.bootstrap-select>select.mobile-device{top:0;left:0;display:block!important;width:100%!important;z-index:2!important}.bootstrap-select.is-invalid .dropdown-toggle,.error .bootstrap-select .dropdown-toggle,.has-error .bootstrap-select .dropdown-toggle,.was-validated .bootstrap-select select:invalid+.dropdown-toggle{border-color:#b94a48}.bootstrap-select.is-valid .dropdown-toggle,.was-validated .bootstrap-select select:valid+.dropdown-toggle{border-color:#28a745}.bootstrap-select.fit-width{width:auto!important}.bootstrap-select:not([class*=col-]):not([class*=form-control]):not(.input-group-btn){width:220px}.bootstrap-select .dropdown-toggle:focus,.bootstrap-select>select.mobile-device:focus+.dropdown-toggle{outline:thin dotted #333!important;outline:5px auto -webkit-focus-ring-color!important;outline-offset:-2px}.bootstrap-select.form-control{margin-bottom:0;padding:0;border:none;height:auto}:not(.input-group)>.bootstrap-select.form-control:not([class*=col-]){width:100%}.bootstrap-select.form-control.input-group-btn{float:none;z-index:auto}.form-inline .bootstrap-select,.form-inline .bootstrap-select.form-control:not([class*=col-]){width:auto}.bootstrap-select:not(.input-group-btn),.bootstrap-select[class*=col-]{float:none;display:inline-block;margin-left:0}.bootstrap-select.dropdown-menu-right,.bootstrap-select[class*=col-].dropdown-menu-right,.row .bootstrap-select[class*=col-].dropdown-menu-right{float:right}.form-group .bootstrap-select,.form-horizontal .bootstrap-select,.form-inline .bootstrap-select{margin-bottom:0}.form-group-lg .bootstrap-select.form-control,.form-group-sm .bootstrap-select.form-control{padding:0}.form-group-lg .bootstrap-select.form-control .dropdown-toggle,.form-group-sm .bootstrap-select.form-control .dropdown-toggle{height:100%;font-size:inherit;line-height:inherit;border-radius:inherit}.bootstrap-select.form-control-lg .dropdown-toggle,.bootstrap-select.form-control-sm .dropdown-toggle{font-size:inherit;line-height:inherit;border-radius:inherit}.bootstrap-select.form-control-sm .dropdown-toggle{padding:.25rem .5rem}.bootstrap-select.form-control-lg .dropdown-toggle{padding:.5rem 1rem}.form-inline .bootstrap-select .form-control{width:100%}.bootstrap-select.disabled,.bootstrap-select>.disabled{cursor:not-allowed}.bootstrap-select.disabled:focus,.bootstrap-select>.disabled:focus{outline:0!important}.bootstrap-select.bs-container{position:absolute;top:0;left:0;height:0!important;padding:0!important}.bootstrap-select.bs-container .dropdown-menu{z-index:1060}.bootstrap-select .dropdown-toggle .filter-option{position:static;top:0;left:0;float:left;height:100%;width:100%;text-align:left;overflow:hidden;-webkit-box-flex:0;-webkit-flex:0 1 auto;-ms-flex:0 1 auto;flex:0 1 auto}.bs3.bootstrap-select .dropdown-toggle .filter-option{padding-right:inherit}.input-group .bs3-has-addon.bootstrap-select .dropdown-toggle .filter-option{position:absolute;padding-top:inherit;padding-bottom:inherit;padding-left:inherit;float:none}.input-group .bs3-has-addon.bootstrap-select .dropdown-toggle .filter-option .filter-option-inner{padding-right:inherit}.bootstrap-select .dropdown-toggle .filter-option-inner-inner{overflow:hidden}.bootstrap-select .dropdown-toggle .filter-expand{width:0!important;float:left;opacity:0!important;overflow:hidden}.bootstrap-select .dropdown-toggle .caret{position:absolute;top:50%;right:12px;margin-top:-2px;vertical-align:middle}.input-group .bootstrap-select.form-control .dropdown-toggle{border-radius:inherit}.bootstrap-select[class*=col-] .dropdown-toggle{width:100%}.bootstrap-select .dropdown-menu{min-width:100%;-webkit-box-sizing:border-box;-moz-box-sizing:border-box;box-sizing:border-box}.bootstrap-select .dropdown-menu>.inner:focus{outline:0!important}.bootstrap-select .dropdown-menu.inner{position:static;float:none;border:0;padding:0;margin:0;border-radius:0;-webkit-box-shadow:none;box-shadow:none}.bootstrap-select .dropdown-menu li{position:relative}.bootstrap-select .dropdown-menu li.active small{color:rgba(255,255,255,.5)!important}.bootstrap-select .dropdown-menu li.disabled a{cursor:not-allowed}.bootstrap-select .dropdown-menu li a{cursor:pointer;-webkit-user-select:none;-moz-user-select:none;-ms-user-select:none;user-select:none}.bootstrap-select .dropdown-menu li a.opt{position:relative;padding-left:2.25em}.bootstrap-select .dropdown-menu li a span.check-mark{display:none}.bootstrap-select .dropdown-menu li a span.text{display:inline-block}.bootstrap-select .dropdown-menu li small{padding-left:.5em}.bootstrap-select .dropdown-menu .notify{position:absolute;bottom:5px;width:96%;margin:0 2%;min-height:26px;padding:3px 5px;background:#f5f5f5;border:1px solid #e3e3e3;-webkit-box-shadow:inset 0 1px 1px rgba(0,0,0,.05);box-shadow:inset 0 1px 1px rgba(0,0,0,.05);pointer-events:none;opacity:.9;-webkit-box-sizing:border-box;-moz-box-sizing:border-box;box-sizing:border-box}.bootstrap-select .dropdown-menu .notify.fadeOut{-webkit-animation:.3s linear 750ms forwards bs-notify-fadeOut;-o-animation:.3s linear 750ms forwards bs-notify-fadeOut;animation:.3s linear 750ms forwards bs-notify-fadeOut}.bootstrap-select .no-results{padding:3px;background:#f5f5f5;margin:0 5px;white-space:nowrap}.bootstrap-select.fit-width .dropdown-toggle .filter-option{position:static;display:inline;padding:0}.bootstrap-select.fit-width .dropdown-toggle .filter-option-inner,.bootstrap-select.fit-width .dropdown-toggle .filter-option-inner-inner{display:inline}.bootstrap-select.fit-width .dropdown-toggle .bs-caret:before{content:'\\00a0'}.bootstrap-select.fit-width .dropdown-toggle .caret{position:static;top:auto;margin-top:-1px}.bootstrap-select.show-tick .dropdown-menu .selected span.check-mark{position:absolute;display:inline-block;right:15px;top:5px}.bootstrap-select.show-tick .dropdown-menu li a span.text{margin-right:34px}.bootstrap-select .bs-ok-default:after{content:'';display:block;width:.5em;height:1em;border-style:solid;border-width:0 .26em .26em 0;-webkit-transform:rotate(45deg);-ms-transform:rotate(45deg);-o-transform:rotate(45deg);transform:rotate(45deg)}.bootstrap-select.show-menu-arrow.open>.dropdown-toggle,.bootstrap-select.show-menu-arrow.show>.dropdown-toggle{z-index:1061}.bootstrap-select.show-menu-arrow .dropdown-toggle .filter-option:before{content:'';border-left:7px solid transparent;border-right:7px solid transparent;border-bottom:7px solid rgba(204,204,204,.2);position:absolute;bottom:-4px;left:9px;display:none}.bootstrap-select.show-menu-arrow .dropdown-toggle .filter-option:after{content:'';border-left:6px solid transparent;border-right:6px solid transparent;border-bottom:6px solid #fff;position:absolute;bottom:-4px;left:10px;display:none}.bootstrap-select.show-menu-arrow.dropup .dropdown-toggle .filter-option:before{bottom:auto;top:-4px;border-top:7px solid rgba(204,204,204,.2);border-bottom:0}.bootstrap-select.show-menu-arrow.dropup .dropdown-toggle .filter-option:after{bottom:auto;top:-4px;border-top:6px solid #fff;border-bottom:0}.bootstrap-select.show-menu-arrow.pull-right .dropdown-toggle .filter-option:before{right:12px;left:auto}.bootstrap-select.show-menu-arrow.pull-right .dropdown-toggle .filter-option:after{right:13px;left:auto}.bootstrap-select.show-menu-arrow.open>.dropdown-toggle .filter-option:after,.bootstrap-select.show-menu-arrow.open>.dropdown-toggle .filter-option:before,.bootstrap-select.show-menu-arrow.show>.dropdown-toggle .filter-option:after,.bootstrap-select.show-menu-arrow.show>.dropdown-toggle .filter-option:before{display:block}.bs-actionsbox,.bs-donebutton,.bs-searchbox{padding:4px 8px}.bs-actionsbox{width:100%;-webkit-box-sizing:border-box;-moz-box-sizing:border-box;box-sizing:border-box}.bs-actionsbox .btn-group button{width:50%}.bs-donebutton{float:left;width:100%;-webkit-box-sizing:border-box;-moz-box-sizing:border-box;box-sizing:border-box}.bs-donebutton .btn-group button{width:100%}.bs-searchbox+.bs-actionsbox{padding:0 8px 4px}.bs-searchbox .form-control{margin-bottom:0;width:100%;float:none}"],"sourceRoot":""}]);
// Exports
/* harmony default export */ __webpack_exports__["default"] = (___CSS_LOADER_EXPORT___);


}),
"../node_modules/.pnpm/css-loader@7.1.2_@rspack+core@0.7.5_webpack@5.96.1/node_modules/css-loader/dist/cjs.js!./style/bootstrap-table-fixed-columns.min.css": (function (module, __webpack_exports__, __webpack_require__) {
"use strict";
__webpack_require__.r(__webpack_exports__);
/* harmony import */var _node_modules_pnpm_css_loader_7_1_2_rspack_core_0_7_5_webpack_5_96_1_node_modules_css_loader_dist_runtime_sourceMaps_js__WEBPACK_IMPORTED_MODULE_0__ = __webpack_require__(/*! ../node_modules/.pnpm/css-loader@7.1.2_@rspack+core@0.7.5_webpack@5.96.1/node_modules/css-loader/dist/runtime/sourceMaps.js */ "./node_modules/.pnpm/css-loader@7.1.2_@rspack+core@0.7.5_webpack@5.96.1/node_modules/css-loader/dist/runtime/sourceMaps.js");
/* harmony import */var _node_modules_pnpm_css_loader_7_1_2_rspack_core_0_7_5_webpack_5_96_1_node_modules_css_loader_dist_runtime_sourceMaps_js__WEBPACK_IMPORTED_MODULE_0___default = /*#__PURE__*/__webpack_require__.n(_node_modules_pnpm_css_loader_7_1_2_rspack_core_0_7_5_webpack_5_96_1_node_modules_css_loader_dist_runtime_sourceMaps_js__WEBPACK_IMPORTED_MODULE_0__);
/* harmony import */var _node_modules_pnpm_css_loader_7_1_2_rspack_core_0_7_5_webpack_5_96_1_node_modules_css_loader_dist_runtime_api_js__WEBPACK_IMPORTED_MODULE_1__ = __webpack_require__(/*! ../node_modules/.pnpm/css-loader@7.1.2_@rspack+core@0.7.5_webpack@5.96.1/node_modules/css-loader/dist/runtime/api.js */ "./node_modules/.pnpm/css-loader@7.1.2_@rspack+core@0.7.5_webpack@5.96.1/node_modules/css-loader/dist/runtime/api.js");
/* harmony import */var _node_modules_pnpm_css_loader_7_1_2_rspack_core_0_7_5_webpack_5_96_1_node_modules_css_loader_dist_runtime_api_js__WEBPACK_IMPORTED_MODULE_1___default = /*#__PURE__*/__webpack_require__.n(_node_modules_pnpm_css_loader_7_1_2_rspack_core_0_7_5_webpack_5_96_1_node_modules_css_loader_dist_runtime_api_js__WEBPACK_IMPORTED_MODULE_1__);
// Imports


var ___CSS_LOADER_EXPORT___ = _node_modules_pnpm_css_loader_7_1_2_rspack_core_0_7_5_webpack_5_96_1_node_modules_css_loader_dist_runtime_api_js__WEBPACK_IMPORTED_MODULE_1___default()((_node_modules_pnpm_css_loader_7_1_2_rspack_core_0_7_5_webpack_5_96_1_node_modules_css_loader_dist_runtime_sourceMaps_js__WEBPACK_IMPORTED_MODULE_0___default()));
// Module
___CSS_LOADER_EXPORT___.push([module.id, `/**
  * bootstrap-table - An extended table to integration with some of the most widely used CSS frameworks. (Supports Bootstrap, Semantic UI, Bulma, Material Design, Foundation)
  *
  * @version v1.19.1
  * @homepage https://bootstrap-table.com
  * @author wenzhixin <wenzhixin2010@gmail.com> (http://wenzhixin.net.cn/)
  * @license MIT
  */

.fixed-columns,.fixed-columns-right{position:absolute;top:0;height:100%;background-color:#fff;box-sizing:border-box;z-index:1}.fixed-columns{left:0}.fixed-columns .fixed-table-body{overflow:hidden!important}.fixed-columns-right{right:0}.fixed-columns-right .fixed-table-body{overflow-x:hidden!important}`, "",{"version":3,"sources":["webpack://./style/bootstrap-table-fixed-columns.min.css"],"names":[],"mappings":"AAAA;;;;;;;GAOG;;AAEH,oCAAoC,iBAAiB,CAAC,KAAK,CAAC,WAAW,CAAC,qBAAqB,CAAC,qBAAqB,CAAC,SAAS,CAAC,eAAe,MAAM,CAAC,iCAAiC,yBAAyB,CAAC,qBAAqB,OAAO,CAAC,uCAAuC,2BAA2B","sourcesContent":["/**\n  * bootstrap-table - An extended table to integration with some of the most widely used CSS frameworks. (Supports Bootstrap, Semantic UI, Bulma, Material Design, Foundation)\n  *\n  * @version v1.19.1\n  * @homepage https://bootstrap-table.com\n  * @author wenzhixin <wenzhixin2010@gmail.com> (http://wenzhixin.net.cn/)\n  * @license MIT\n  */\n\n.fixed-columns,.fixed-columns-right{position:absolute;top:0;height:100%;background-color:#fff;box-sizing:border-box;z-index:1}.fixed-columns{left:0}.fixed-columns .fixed-table-body{overflow:hidden!important}.fixed-columns-right{right:0}.fixed-columns-right .fixed-table-body{overflow-x:hidden!important}"],"sourceRoot":""}]);
// Exports
/* harmony default export */ __webpack_exports__["default"] = (___CSS_LOADER_EXPORT___);


}),
"../node_modules/.pnpm/css-loader@7.1.2_@rspack+core@0.7.5_webpack@5.96.1/node_modules/css-loader/dist/cjs.js!./style/bootstrap-table.min.css": (function (module, __webpack_exports__, __webpack_require__) {
"use strict";
__webpack_require__.r(__webpack_exports__);
/* harmony import */var _node_modules_pnpm_css_loader_7_1_2_rspack_core_0_7_5_webpack_5_96_1_node_modules_css_loader_dist_runtime_sourceMaps_js__WEBPACK_IMPORTED_MODULE_0__ = __webpack_require__(/*! ../node_modules/.pnpm/css-loader@7.1.2_@rspack+core@0.7.5_webpack@5.96.1/node_modules/css-loader/dist/runtime/sourceMaps.js */ "./node_modules/.pnpm/css-loader@7.1.2_@rspack+core@0.7.5_webpack@5.96.1/node_modules/css-loader/dist/runtime/sourceMaps.js");
/* harmony import */var _node_modules_pnpm_css_loader_7_1_2_rspack_core_0_7_5_webpack_5_96_1_node_modules_css_loader_dist_runtime_sourceMaps_js__WEBPACK_IMPORTED_MODULE_0___default = /*#__PURE__*/__webpack_require__.n(_node_modules_pnpm_css_loader_7_1_2_rspack_core_0_7_5_webpack_5_96_1_node_modules_css_loader_dist_runtime_sourceMaps_js__WEBPACK_IMPORTED_MODULE_0__);
/* harmony import */var _node_modules_pnpm_css_loader_7_1_2_rspack_core_0_7_5_webpack_5_96_1_node_modules_css_loader_dist_runtime_api_js__WEBPACK_IMPORTED_MODULE_1__ = __webpack_require__(/*! ../node_modules/.pnpm/css-loader@7.1.2_@rspack+core@0.7.5_webpack@5.96.1/node_modules/css-loader/dist/runtime/api.js */ "./node_modules/.pnpm/css-loader@7.1.2_@rspack+core@0.7.5_webpack@5.96.1/node_modules/css-loader/dist/runtime/api.js");
/* harmony import */var _node_modules_pnpm_css_loader_7_1_2_rspack_core_0_7_5_webpack_5_96_1_node_modules_css_loader_dist_runtime_api_js__WEBPACK_IMPORTED_MODULE_1___default = /*#__PURE__*/__webpack_require__.n(_node_modules_pnpm_css_loader_7_1_2_rspack_core_0_7_5_webpack_5_96_1_node_modules_css_loader_dist_runtime_api_js__WEBPACK_IMPORTED_MODULE_1__);
/* harmony import */var _node_modules_pnpm_css_loader_7_1_2_rspack_core_0_7_5_webpack_5_96_1_node_modules_css_loader_dist_runtime_getUrl_js__WEBPACK_IMPORTED_MODULE_2__ = __webpack_require__(/*! ../node_modules/.pnpm/css-loader@7.1.2_@rspack+core@0.7.5_webpack@5.96.1/node_modules/css-loader/dist/runtime/getUrl.js */ "./node_modules/.pnpm/css-loader@7.1.2_@rspack+core@0.7.5_webpack@5.96.1/node_modules/css-loader/dist/runtime/getUrl.js");
/* harmony import */var _node_modules_pnpm_css_loader_7_1_2_rspack_core_0_7_5_webpack_5_96_1_node_modules_css_loader_dist_runtime_getUrl_js__WEBPACK_IMPORTED_MODULE_2___default = /*#__PURE__*/__webpack_require__.n(_node_modules_pnpm_css_loader_7_1_2_rspack_core_0_7_5_webpack_5_96_1_node_modules_css_loader_dist_runtime_getUrl_js__WEBPACK_IMPORTED_MODULE_2__);
// Imports


var ___CSS_LOADER_URL_IMPORT_0___ = new URL(/* asset import */__webpack_require__(/*! data:image/png;base64,iVBORw0KGgoAAAANSUhEUgAAABMAAAATCAQAAADYWf5HAAAAkElEQVQoz7X QMQ5AQBCF4dWQSJxC5wwax1Cq1e7BAdxD5SL+Tq/QCM1oNiJidwox0355mXnG/DrEtIQ6azioNZQxI0ykPhTQIwhCR+BmBYtlK7kLJYwWCcJA9M4qdrZrd8pPjZWPtOqdRQy320YSV17OatFC4euts6z39GYMKRPCTKY9UnPQ6P+GtMRfGtPnBCiqhAeJPmkqAAAAAElFTkSuQmCC */ "data:image/png;base64,iVBORw0KGgoAAAANSUhEUgAAABMAAAATCAQAAADYWf5HAAAAkElEQVQoz7X QMQ5AQBCF4dWQSJxC5wwax1Cq1e7BAdxD5SL+Tq/QCM1oNiJidwox0355mXnG/DrEtIQ6azioNZQxI0ykPhTQIwhCR+BmBYtlK7kLJYwWCcJA9M4qdrZrd8pPjZWPtOqdRQy320YSV17OatFC4euts6z39GYMKRPCTKY9UnPQ6P+GtMRfGtPnBCiqhAeJPmkqAAAAAElFTkSuQmCC"), __webpack_require__.b);
var ___CSS_LOADER_URL_IMPORT_1___ = new URL(/* asset import */__webpack_require__(/*! data:image/png;base64,iVBORw0KGgoAAAANSUhEUgAAABMAAAATCAYAAAByUDbMAAAAZ0lEQVQ4y2NgGLKgquEuFxBPAGI2ahhWCsS/gDibUoO0gPgxEP8H4ttArEyuQYxAPBdqEAxPBImTY5gjEL9DM+wTENuQahAvEO9DMwiGdwAxOymGJQLxTyD+jgWDxCMZRsEoGAVoAADeemwtPcZI2wAAAABJRU5ErkJggg== */ "data:image/png;base64,iVBORw0KGgoAAAANSUhEUgAAABMAAAATCAYAAAByUDbMAAAAZ0lEQVQ4y2NgGLKgquEuFxBPAGI2ahhWCsS/gDibUoO0gPgxEP8H4ttArEyuQYxAPBdqEAxPBImTY5gjEL9DM+wTENuQahAvEO9DMwiGdwAxOymGJQLxTyD+jgWDxCMZRsEoGAVoAADeemwtPcZI2wAAAABJRU5ErkJggg=="), __webpack_require__.b);
var ___CSS_LOADER_URL_IMPORT_2___ = new URL(/* asset import */__webpack_require__(/*! data:image/png;base64,iVBORw0KGgoAAAANSUhEUgAAABMAAAATCAYAAAByUDbMAAAAZUlEQVQ4y2NgGAWjYBSggaqGu5FA/BOIv2PBIPFEUgxjB+IdQPwfC94HxLykus4GiD+hGfQOiB3J8SojEE9EM2wuSJzcsFMG4ttQgx4DsRalkZENxL+AuJQaMcsGxBOAmGvopk8AVz1sLZgg0bsAAAAASUVORK5CYII= */ "data:image/png;base64,iVBORw0KGgoAAAANSUhEUgAAABMAAAATCAYAAAByUDbMAAAAZUlEQVQ4y2NgGAWjYBSggaqGu5FA/BOIv2PBIPFEUgxjB+IdQPwfC94HxLykus4GiD+hGfQOiB3J8SojEE9EM2wuSJzcsFMG4ttQgx4DsRalkZENxL+AuJQaMcsGxBOAmGvopk8AVz1sLZgg0bsAAAAASUVORK5CYII="), __webpack_require__.b);
var ___CSS_LOADER_EXPORT___ = _node_modules_pnpm_css_loader_7_1_2_rspack_core_0_7_5_webpack_5_96_1_node_modules_css_loader_dist_runtime_api_js__WEBPACK_IMPORTED_MODULE_1___default()((_node_modules_pnpm_css_loader_7_1_2_rspack_core_0_7_5_webpack_5_96_1_node_modules_css_loader_dist_runtime_sourceMaps_js__WEBPACK_IMPORTED_MODULE_0___default()));
var ___CSS_LOADER_URL_REPLACEMENT_0___ = _node_modules_pnpm_css_loader_7_1_2_rspack_core_0_7_5_webpack_5_96_1_node_modules_css_loader_dist_runtime_getUrl_js__WEBPACK_IMPORTED_MODULE_2___default()(___CSS_LOADER_URL_IMPORT_0___);
var ___CSS_LOADER_URL_REPLACEMENT_1___ = _node_modules_pnpm_css_loader_7_1_2_rspack_core_0_7_5_webpack_5_96_1_node_modules_css_loader_dist_runtime_getUrl_js__WEBPACK_IMPORTED_MODULE_2___default()(___CSS_LOADER_URL_IMPORT_1___);
var ___CSS_LOADER_URL_REPLACEMENT_2___ = _node_modules_pnpm_css_loader_7_1_2_rspack_core_0_7_5_webpack_5_96_1_node_modules_css_loader_dist_runtime_getUrl_js__WEBPACK_IMPORTED_MODULE_2___default()(___CSS_LOADER_URL_IMPORT_2___);
// Module
___CSS_LOADER_EXPORT___.push([module.id, `/**
  * bootstrap-table - An extended table to integration with some of the most widely used CSS frameworks. (Supports Bootstrap, Semantic UI, Bulma, Material Design, Foundation)
  *
  * @version v1.22.6
  * @homepage https://bootstrap-table.com
  * @author wenzhixin <wenzhixin2010@gmail.com> (http://wenzhixin.net.cn/)
  * @license MIT
  */

.bootstrap-table .fixed-table-toolbar::after{content:"";display:block;clear:both}.bootstrap-table .fixed-table-toolbar .bs-bars,.bootstrap-table .fixed-table-toolbar .columns,.bootstrap-table .fixed-table-toolbar .search{position:relative;margin-top:10px;margin-bottom:10px}.bootstrap-table .fixed-table-toolbar .columns .btn-group>.btn-group{display:inline-block;margin-left:-1px!important}.bootstrap-table .fixed-table-toolbar .columns .btn-group>.btn-group>.btn{border-radius:0}.bootstrap-table .fixed-table-toolbar .columns .btn-group>.btn-group:first-child>.btn{border-top-left-radius:4px;border-bottom-left-radius:4px}.bootstrap-table .fixed-table-toolbar .columns .btn-group>.btn-group:last-child>.btn{border-top-right-radius:4px;border-bottom-right-radius:4px}.bootstrap-table .fixed-table-toolbar .columns .dropdown-menu{text-align:left;max-height:300px;overflow:auto;-ms-overflow-style:scrollbar;z-index:1001}.bootstrap-table .fixed-table-toolbar .columns label{display:block;padding:3px 20px;clear:both;font-weight:400;line-height:1.4286}.bootstrap-table .fixed-table-toolbar .columns-left{margin-right:5px}.bootstrap-table .fixed-table-toolbar .columns-right{margin-left:5px}.bootstrap-table .fixed-table-toolbar .pull-right .dropdown-menu{right:0;left:auto}.bootstrap-table .fixed-table-container{position:relative;clear:both}.bootstrap-table .fixed-table-container .table{width:100%;margin-bottom:0!important}.bootstrap-table .fixed-table-container .table td,.bootstrap-table .fixed-table-container .table th{vertical-align:middle;box-sizing:border-box}.bootstrap-table .fixed-table-container .table tfoot th,.bootstrap-table .fixed-table-container .table thead th{vertical-align:bottom;padding:0;margin:0}.bootstrap-table .fixed-table-container .table tfoot th:focus,.bootstrap-table .fixed-table-container .table thead th:focus{outline:0 solid transparent}.bootstrap-table .fixed-table-container .table tfoot th.detail,.bootstrap-table .fixed-table-container .table thead th.detail{width:30px}.bootstrap-table .fixed-table-container .table tfoot th .th-inner,.bootstrap-table .fixed-table-container .table thead th .th-inner{padding:.75rem;vertical-align:bottom;overflow:hidden;text-overflow:ellipsis;white-space:nowrap}.bootstrap-table .fixed-table-container .table tfoot th .sortable,.bootstrap-table .fixed-table-container .table thead th .sortable{cursor:pointer;background-position:right;background-repeat:no-repeat;padding-right:30px!important}.bootstrap-table .fixed-table-container .table tfoot th .sortable.sortable-center,.bootstrap-table .fixed-table-container .table thead th .sortable.sortable-center{padding-left:20px!important;padding-right:20px!important}.bootstrap-table .fixed-table-container .table tfoot th .both,.bootstrap-table .fixed-table-container .table thead th .both{background-image:url(${___CSS_LOADER_URL_REPLACEMENT_0___})}.bootstrap-table .fixed-table-container .table tfoot th .asc,.bootstrap-table .fixed-table-container .table thead th .asc{background-image:url(${___CSS_LOADER_URL_REPLACEMENT_1___})}.bootstrap-table .fixed-table-container .table tfoot th .desc,.bootstrap-table .fixed-table-container .table thead th .desc{background-image:url(${___CSS_LOADER_URL_REPLACEMENT_2___})}.bootstrap-table .fixed-table-container .table tbody tr.selected td{background-color:rgba(0,0,0,.075)}.bootstrap-table .fixed-table-container .table tbody tr.no-records-found td{text-align:center}.bootstrap-table .fixed-table-container .table tbody tr .card-view{display:flex}.bootstrap-table .fixed-table-container .table tbody tr .card-view .card-view-title{font-weight:700;display:inline-block;min-width:30%;width:auto!important;text-align:left!important}.bootstrap-table .fixed-table-container .table tbody tr .card-view .card-view-value{width:100%!important;text-align:left!important}.bootstrap-table .fixed-table-container .table .bs-checkbox{text-align:center}.bootstrap-table .fixed-table-container .table .bs-checkbox label{margin-bottom:0}.bootstrap-table .fixed-table-container .table .bs-checkbox label input[type=checkbox],.bootstrap-table .fixed-table-container .table .bs-checkbox label input[type=radio]{margin:0 auto!important}.bootstrap-table .fixed-table-container .table.table-sm .th-inner{padding:.25rem}.bootstrap-table .fixed-table-container.fixed-height:not(.has-footer){border-bottom:1px solid #dee2e6}.bootstrap-table .fixed-table-container.fixed-height.has-card-view{border-top:1px solid #dee2e6;border-bottom:1px solid #dee2e6}.bootstrap-table .fixed-table-container.fixed-height .fixed-table-border{border-left:1px solid #dee2e6;border-right:1px solid #dee2e6}.bootstrap-table .fixed-table-container.fixed-height .table thead th{border-bottom:1px solid #dee2e6}.bootstrap-table .fixed-table-container.fixed-height .table-dark thead th{border-bottom:1px solid #32383e}.bootstrap-table .fixed-table-container .fixed-table-header{overflow:hidden}.bootstrap-table .fixed-table-container .fixed-table-body{overflow:auto auto;height:100%}.bootstrap-table .fixed-table-container .fixed-table-body .fixed-table-loading{align-items:center;background:#fff;display:flex;justify-content:center;position:absolute;bottom:0;width:100%;max-width:100%;z-index:1000;transition:visibility 0s,opacity .15s ease-in-out;opacity:0;visibility:hidden}.bootstrap-table .fixed-table-container .fixed-table-body .fixed-table-loading.open{visibility:visible;opacity:1}.bootstrap-table .fixed-table-container .fixed-table-body .fixed-table-loading .loading-wrap{align-items:baseline;display:flex;justify-content:center}.bootstrap-table .fixed-table-container .fixed-table-body .fixed-table-loading .loading-wrap .loading-text{margin-right:6px}.bootstrap-table .fixed-table-container .fixed-table-body .fixed-table-loading .loading-wrap .animation-wrap{align-items:center;display:flex;justify-content:center}.bootstrap-table .fixed-table-container .fixed-table-body .fixed-table-loading .loading-wrap .animation-dot,.bootstrap-table .fixed-table-container .fixed-table-body .fixed-table-loading .loading-wrap .animation-wrap::after,.bootstrap-table .fixed-table-container .fixed-table-body .fixed-table-loading .loading-wrap .animation-wrap::before{content:"";animation-duration:1.5s;animation-iteration-count:infinite;animation-name:loading;background:#212529;border-radius:50%;display:block;height:5px;margin:0 4px;opacity:0;width:5px}.bootstrap-table .fixed-table-container .fixed-table-body .fixed-table-loading .loading-wrap .animation-dot{animation-delay:.3s}.bootstrap-table .fixed-table-container .fixed-table-body .fixed-table-loading .loading-wrap .animation-wrap::after{animation-delay:.6s}.bootstrap-table .fixed-table-container .fixed-table-body .fixed-table-loading.table-dark{background:#212529}.bootstrap-table .fixed-table-container .fixed-table-body .fixed-table-loading.table-dark .animation-dot,.bootstrap-table .fixed-table-container .fixed-table-body .fixed-table-loading.table-dark .animation-wrap::after,.bootstrap-table .fixed-table-container .fixed-table-body .fixed-table-loading.table-dark .animation-wrap::before{background:#fff}.bootstrap-table .fixed-table-container .fixed-table-footer{overflow:hidden}.bootstrap-table .fixed-table-pagination::after{content:"";display:block;clear:both}.bootstrap-table .fixed-table-pagination>.pagination,.bootstrap-table .fixed-table-pagination>.pagination-detail{margin-top:10px;margin-bottom:10px}.bootstrap-table .fixed-table-pagination>.pagination-detail .pagination-info{line-height:34px;margin-right:5px}.bootstrap-table .fixed-table-pagination>.pagination-detail .page-list{display:inline-block}.bootstrap-table .fixed-table-pagination>.pagination-detail .page-list .btn-group{position:relative;display:inline-block;vertical-align:middle}.bootstrap-table .fixed-table-pagination>.pagination-detail .page-list .btn-group .dropdown-menu{margin-bottom:0}.bootstrap-table .fixed-table-pagination>.pagination ul.pagination{margin:0}.bootstrap-table .fixed-table-pagination>.pagination ul.pagination li.page-intermediate a{color:#c8c8c8}.bootstrap-table .fixed-table-pagination>.pagination ul.pagination li.page-intermediate a::before{content:"\\2B05"}.bootstrap-table .fixed-table-pagination>.pagination ul.pagination li.page-intermediate a::after{content:"\\27A1"}.bootstrap-table .fixed-table-pagination>.pagination ul.pagination li.disabled a{pointer-events:none;cursor:default}.bootstrap-table.fullscreen{position:fixed;top:0;left:0;z-index:1050;width:100%!important;background:#fff;height:calc(100vh);overflow-y:scroll}.bootstrap-table.bootstrap4 .pagination-lg .page-link,.bootstrap-table.bootstrap5 .pagination-lg .page-link{padding:.5rem 1rem}.bootstrap-table.bootstrap5 .float-left{float:left}.bootstrap-table.bootstrap5 .float-right{float:right}div.fixed-table-scroll-inner{width:100%;height:200px}div.fixed-table-scroll-outer{top:0;left:0;visibility:hidden;width:200px;height:150px;overflow:hidden}@keyframes loading{0%{opacity:0}50%{opacity:1}100%{opacity:0}}`, "",{"version":3,"sources":["webpack://./style/bootstrap-table.min.css"],"names":[],"mappings":"AAAA;;;;;;;GAOG;;AAEH,6CAA6C,UAAU,CAAC,aAAa,CAAC,UAAU,CAAC,4IAA4I,iBAAiB,CAAC,eAAe,CAAC,kBAAkB,CAAC,qEAAqE,oBAAoB,CAAC,0BAA0B,CAAC,0EAA0E,eAAe,CAAC,sFAAsF,0BAA0B,CAAC,6BAA6B,CAAC,qFAAqF,2BAA2B,CAAC,8BAA8B,CAAC,8DAA8D,eAAe,CAAC,gBAAgB,CAAC,aAAa,CAAC,4BAA4B,CAAC,YAAY,CAAC,qDAAqD,aAAa,CAAC,gBAAgB,CAAC,UAAU,CAAC,eAAe,CAAC,kBAAkB,CAAC,oDAAoD,gBAAgB,CAAC,qDAAqD,eAAe,CAAC,iEAAiE,OAAO,CAAC,SAAS,CAAC,wCAAwC,iBAAiB,CAAC,UAAU,CAAC,+CAA+C,UAAU,CAAC,yBAAyB,CAAC,oGAAoG,qBAAqB,CAAC,qBAAqB,CAAC,gHAAgH,qBAAqB,CAAC,SAAS,CAAC,QAAQ,CAAC,4HAA4H,2BAA2B,CAAC,8HAA8H,UAAU,CAAC,oIAAoI,cAAc,CAAC,qBAAqB,CAAC,eAAe,CAAC,sBAAsB,CAAC,kBAAkB,CAAC,oIAAoI,cAAc,CAAC,yBAAyB,CAAC,2BAA2B,CAAC,4BAA4B,CAAC,oKAAoK,2BAA2B,CAAC,4BAA4B,CAAC,4HAA4H,wDAA2T,CAAC,0HAA0H,wDAAsQ,CAAC,4HAA4H,wDAAmQ,CAAC,oEAAoE,iCAAiC,CAAC,4EAA4E,iBAAiB,CAAC,mEAAmE,YAAY,CAAC,oFAAoF,eAAe,CAAC,oBAAoB,CAAC,aAAa,CAAC,oBAAoB,CAAC,yBAAyB,CAAC,oFAAoF,oBAAoB,CAAC,yBAAyB,CAAC,4DAA4D,iBAAiB,CAAC,kEAAkE,eAAe,CAAC,2KAA2K,uBAAuB,CAAC,kEAAkE,cAAc,CAAC,sEAAsE,+BAA+B,CAAC,mEAAmE,4BAA4B,CAAC,+BAA+B,CAAC,yEAAyE,6BAA6B,CAAC,8BAA8B,CAAC,qEAAqE,+BAA+B,CAAC,0EAA0E,+BAA+B,CAAC,4DAA4D,eAAe,CAAC,0DAA0D,kBAAkB,CAAC,WAAW,CAAC,+EAA+E,kBAAkB,CAAC,eAAe,CAAC,YAAY,CAAC,sBAAsB,CAAC,iBAAiB,CAAC,QAAQ,CAAC,UAAU,CAAC,cAAc,CAAC,YAAY,CAAC,iDAAiD,CAAC,SAAS,CAAC,iBAAiB,CAAC,oFAAoF,kBAAkB,CAAC,SAAS,CAAC,6FAA6F,oBAAoB,CAAC,YAAY,CAAC,sBAAsB,CAAC,2GAA2G,gBAAgB,CAAC,6GAA6G,kBAAkB,CAAC,YAAY,CAAC,sBAAsB,CAAC,qVAAqV,UAAU,CAAC,uBAAuB,CAAC,kCAAkC,CAAC,sBAAsB,CAAC,kBAAkB,CAAC,iBAAiB,CAAC,aAAa,CAAC,UAAU,CAAC,YAAY,CAAC,SAAS,CAAC,SAAS,CAAC,4GAA4G,mBAAmB,CAAC,oHAAoH,mBAAmB,CAAC,0FAA0F,kBAAkB,CAAC,4UAA4U,eAAe,CAAC,4DAA4D,eAAe,CAAC,gDAAgD,UAAU,CAAC,aAAa,CAAC,UAAU,CAAC,iHAAiH,eAAe,CAAC,kBAAkB,CAAC,6EAA6E,gBAAgB,CAAC,gBAAgB,CAAC,uEAAuE,oBAAoB,CAAC,kFAAkF,iBAAiB,CAAC,oBAAoB,CAAC,qBAAqB,CAAC,iGAAiG,eAAe,CAAC,mEAAmE,QAAQ,CAAC,0FAA0F,aAAa,CAAC,kGAAkG,eAAe,CAAC,iGAAiG,eAAe,CAAC,iFAAiF,mBAAmB,CAAC,cAAc,CAAC,4BAA4B,cAAc,CAAC,KAAK,CAAC,MAAM,CAAC,YAAY,CAAC,oBAAoB,CAAC,eAAe,CAAC,kBAAkB,CAAC,iBAAiB,CAAC,4GAA4G,kBAAkB,CAAC,wCAAwC,UAAU,CAAC,yCAAyC,WAAW,CAAC,6BAA6B,UAAU,CAAC,YAAY,CAAC,6BAA6B,KAAK,CAAC,MAAM,CAAC,iBAAiB,CAAC,WAAW,CAAC,YAAY,CAAC,eAAe,CAAC,mBAAmB,GAAG,SAAS,CAAC,IAAI,SAAS,CAAC,KAAK,SAAS,CAAC","sourcesContent":["/**\n  * bootstrap-table - An extended table to integration with some of the most widely used CSS frameworks. (Supports Bootstrap, Semantic UI, Bulma, Material Design, Foundation)\n  *\n  * @version v1.22.6\n  * @homepage https://bootstrap-table.com\n  * @author wenzhixin <wenzhixin2010@gmail.com> (http://wenzhixin.net.cn/)\n  * @license MIT\n  */\n\n.bootstrap-table .fixed-table-toolbar::after{content:\"\";display:block;clear:both}.bootstrap-table .fixed-table-toolbar .bs-bars,.bootstrap-table .fixed-table-toolbar .columns,.bootstrap-table .fixed-table-toolbar .search{position:relative;margin-top:10px;margin-bottom:10px}.bootstrap-table .fixed-table-toolbar .columns .btn-group>.btn-group{display:inline-block;margin-left:-1px!important}.bootstrap-table .fixed-table-toolbar .columns .btn-group>.btn-group>.btn{border-radius:0}.bootstrap-table .fixed-table-toolbar .columns .btn-group>.btn-group:first-child>.btn{border-top-left-radius:4px;border-bottom-left-radius:4px}.bootstrap-table .fixed-table-toolbar .columns .btn-group>.btn-group:last-child>.btn{border-top-right-radius:4px;border-bottom-right-radius:4px}.bootstrap-table .fixed-table-toolbar .columns .dropdown-menu{text-align:left;max-height:300px;overflow:auto;-ms-overflow-style:scrollbar;z-index:1001}.bootstrap-table .fixed-table-toolbar .columns label{display:block;padding:3px 20px;clear:both;font-weight:400;line-height:1.4286}.bootstrap-table .fixed-table-toolbar .columns-left{margin-right:5px}.bootstrap-table .fixed-table-toolbar .columns-right{margin-left:5px}.bootstrap-table .fixed-table-toolbar .pull-right .dropdown-menu{right:0;left:auto}.bootstrap-table .fixed-table-container{position:relative;clear:both}.bootstrap-table .fixed-table-container .table{width:100%;margin-bottom:0!important}.bootstrap-table .fixed-table-container .table td,.bootstrap-table .fixed-table-container .table th{vertical-align:middle;box-sizing:border-box}.bootstrap-table .fixed-table-container .table tfoot th,.bootstrap-table .fixed-table-container .table thead th{vertical-align:bottom;padding:0;margin:0}.bootstrap-table .fixed-table-container .table tfoot th:focus,.bootstrap-table .fixed-table-container .table thead th:focus{outline:0 solid transparent}.bootstrap-table .fixed-table-container .table tfoot th.detail,.bootstrap-table .fixed-table-container .table thead th.detail{width:30px}.bootstrap-table .fixed-table-container .table tfoot th .th-inner,.bootstrap-table .fixed-table-container .table thead th .th-inner{padding:.75rem;vertical-align:bottom;overflow:hidden;text-overflow:ellipsis;white-space:nowrap}.bootstrap-table .fixed-table-container .table tfoot th .sortable,.bootstrap-table .fixed-table-container .table thead th .sortable{cursor:pointer;background-position:right;background-repeat:no-repeat;padding-right:30px!important}.bootstrap-table .fixed-table-container .table tfoot th .sortable.sortable-center,.bootstrap-table .fixed-table-container .table thead th .sortable.sortable-center{padding-left:20px!important;padding-right:20px!important}.bootstrap-table .fixed-table-container .table tfoot th .both,.bootstrap-table .fixed-table-container .table thead th .both{background-image:url(\"data:image/png;base64,iVBORw0KGgoAAAANSUhEUgAAABMAAAATCAQAAADYWf5HAAAAkElEQVQoz7X QMQ5AQBCF4dWQSJxC5wwax1Cq1e7BAdxD5SL+Tq/QCM1oNiJidwox0355mXnG/DrEtIQ6azioNZQxI0ykPhTQIwhCR+BmBYtlK7kLJYwWCcJA9M4qdrZrd8pPjZWPtOqdRQy320YSV17OatFC4euts6z39GYMKRPCTKY9UnPQ6P+GtMRfGtPnBCiqhAeJPmkqAAAAAElFTkSuQmCC\")}.bootstrap-table .fixed-table-container .table tfoot th .asc,.bootstrap-table .fixed-table-container .table thead th .asc{background-image:url(\"data:image/png;base64,iVBORw0KGgoAAAANSUhEUgAAABMAAAATCAYAAAByUDbMAAAAZ0lEQVQ4y2NgGLKgquEuFxBPAGI2ahhWCsS/gDibUoO0gPgxEP8H4ttArEyuQYxAPBdqEAxPBImTY5gjEL9DM+wTENuQahAvEO9DMwiGdwAxOymGJQLxTyD+jgWDxCMZRsEoGAVoAADeemwtPcZI2wAAAABJRU5ErkJggg==\")}.bootstrap-table .fixed-table-container .table tfoot th .desc,.bootstrap-table .fixed-table-container .table thead th .desc{background-image:url(\"data:image/png;base64,iVBORw0KGgoAAAANSUhEUgAAABMAAAATCAYAAAByUDbMAAAAZUlEQVQ4y2NgGAWjYBSggaqGu5FA/BOIv2PBIPFEUgxjB+IdQPwfC94HxLykus4GiD+hGfQOiB3J8SojEE9EM2wuSJzcsFMG4ttQgx4DsRalkZENxL+AuJQaMcsGxBOAmGvopk8AVz1sLZgg0bsAAAAASUVORK5CYII= \")}.bootstrap-table .fixed-table-container .table tbody tr.selected td{background-color:rgba(0,0,0,.075)}.bootstrap-table .fixed-table-container .table tbody tr.no-records-found td{text-align:center}.bootstrap-table .fixed-table-container .table tbody tr .card-view{display:flex}.bootstrap-table .fixed-table-container .table tbody tr .card-view .card-view-title{font-weight:700;display:inline-block;min-width:30%;width:auto!important;text-align:left!important}.bootstrap-table .fixed-table-container .table tbody tr .card-view .card-view-value{width:100%!important;text-align:left!important}.bootstrap-table .fixed-table-container .table .bs-checkbox{text-align:center}.bootstrap-table .fixed-table-container .table .bs-checkbox label{margin-bottom:0}.bootstrap-table .fixed-table-container .table .bs-checkbox label input[type=checkbox],.bootstrap-table .fixed-table-container .table .bs-checkbox label input[type=radio]{margin:0 auto!important}.bootstrap-table .fixed-table-container .table.table-sm .th-inner{padding:.25rem}.bootstrap-table .fixed-table-container.fixed-height:not(.has-footer){border-bottom:1px solid #dee2e6}.bootstrap-table .fixed-table-container.fixed-height.has-card-view{border-top:1px solid #dee2e6;border-bottom:1px solid #dee2e6}.bootstrap-table .fixed-table-container.fixed-height .fixed-table-border{border-left:1px solid #dee2e6;border-right:1px solid #dee2e6}.bootstrap-table .fixed-table-container.fixed-height .table thead th{border-bottom:1px solid #dee2e6}.bootstrap-table .fixed-table-container.fixed-height .table-dark thead th{border-bottom:1px solid #32383e}.bootstrap-table .fixed-table-container .fixed-table-header{overflow:hidden}.bootstrap-table .fixed-table-container .fixed-table-body{overflow:auto auto;height:100%}.bootstrap-table .fixed-table-container .fixed-table-body .fixed-table-loading{align-items:center;background:#fff;display:flex;justify-content:center;position:absolute;bottom:0;width:100%;max-width:100%;z-index:1000;transition:visibility 0s,opacity .15s ease-in-out;opacity:0;visibility:hidden}.bootstrap-table .fixed-table-container .fixed-table-body .fixed-table-loading.open{visibility:visible;opacity:1}.bootstrap-table .fixed-table-container .fixed-table-body .fixed-table-loading .loading-wrap{align-items:baseline;display:flex;justify-content:center}.bootstrap-table .fixed-table-container .fixed-table-body .fixed-table-loading .loading-wrap .loading-text{margin-right:6px}.bootstrap-table .fixed-table-container .fixed-table-body .fixed-table-loading .loading-wrap .animation-wrap{align-items:center;display:flex;justify-content:center}.bootstrap-table .fixed-table-container .fixed-table-body .fixed-table-loading .loading-wrap .animation-dot,.bootstrap-table .fixed-table-container .fixed-table-body .fixed-table-loading .loading-wrap .animation-wrap::after,.bootstrap-table .fixed-table-container .fixed-table-body .fixed-table-loading .loading-wrap .animation-wrap::before{content:\"\";animation-duration:1.5s;animation-iteration-count:infinite;animation-name:loading;background:#212529;border-radius:50%;display:block;height:5px;margin:0 4px;opacity:0;width:5px}.bootstrap-table .fixed-table-container .fixed-table-body .fixed-table-loading .loading-wrap .animation-dot{animation-delay:.3s}.bootstrap-table .fixed-table-container .fixed-table-body .fixed-table-loading .loading-wrap .animation-wrap::after{animation-delay:.6s}.bootstrap-table .fixed-table-container .fixed-table-body .fixed-table-loading.table-dark{background:#212529}.bootstrap-table .fixed-table-container .fixed-table-body .fixed-table-loading.table-dark .animation-dot,.bootstrap-table .fixed-table-container .fixed-table-body .fixed-table-loading.table-dark .animation-wrap::after,.bootstrap-table .fixed-table-container .fixed-table-body .fixed-table-loading.table-dark .animation-wrap::before{background:#fff}.bootstrap-table .fixed-table-container .fixed-table-footer{overflow:hidden}.bootstrap-table .fixed-table-pagination::after{content:\"\";display:block;clear:both}.bootstrap-table .fixed-table-pagination>.pagination,.bootstrap-table .fixed-table-pagination>.pagination-detail{margin-top:10px;margin-bottom:10px}.bootstrap-table .fixed-table-pagination>.pagination-detail .pagination-info{line-height:34px;margin-right:5px}.bootstrap-table .fixed-table-pagination>.pagination-detail .page-list{display:inline-block}.bootstrap-table .fixed-table-pagination>.pagination-detail .page-list .btn-group{position:relative;display:inline-block;vertical-align:middle}.bootstrap-table .fixed-table-pagination>.pagination-detail .page-list .btn-group .dropdown-menu{margin-bottom:0}.bootstrap-table .fixed-table-pagination>.pagination ul.pagination{margin:0}.bootstrap-table .fixed-table-pagination>.pagination ul.pagination li.page-intermediate a{color:#c8c8c8}.bootstrap-table .fixed-table-pagination>.pagination ul.pagination li.page-intermediate a::before{content:\"\\2B05\"}.bootstrap-table .fixed-table-pagination>.pagination ul.pagination li.page-intermediate a::after{content:\"\\27A1\"}.bootstrap-table .fixed-table-pagination>.pagination ul.pagination li.disabled a{pointer-events:none;cursor:default}.bootstrap-table.fullscreen{position:fixed;top:0;left:0;z-index:1050;width:100%!important;background:#fff;height:calc(100vh);overflow-y:scroll}.bootstrap-table.bootstrap4 .pagination-lg .page-link,.bootstrap-table.bootstrap5 .pagination-lg .page-link{padding:.5rem 1rem}.bootstrap-table.bootstrap5 .float-left{float:left}.bootstrap-table.bootstrap5 .float-right{float:right}div.fixed-table-scroll-inner{width:100%;height:200px}div.fixed-table-scroll-outer{top:0;left:0;visibility:hidden;width:200px;height:150px;overflow:hidden}@keyframes loading{0%{opacity:0}50%{opacity:1}100%{opacity:0}}"],"sourceRoot":""}]);
// Exports
/* harmony default export */ __webpack_exports__["default"] = (___CSS_LOADER_EXPORT___);


}),
"../node_modules/.pnpm/css-loader@7.1.2_@rspack+core@0.7.5_webpack@5.96.1/node_modules/css-loader/dist/cjs.js!./style/bootstrap.min.css": (function (module, __webpack_exports__, __webpack_require__) {
"use strict";
__webpack_require__.r(__webpack_exports__);
/* harmony import */var _node_modules_pnpm_css_loader_7_1_2_rspack_core_0_7_5_webpack_5_96_1_node_modules_css_loader_dist_runtime_sourceMaps_js__WEBPACK_IMPORTED_MODULE_0__ = __webpack_require__(/*! ../node_modules/.pnpm/css-loader@7.1.2_@rspack+core@0.7.5_webpack@5.96.1/node_modules/css-loader/dist/runtime/sourceMaps.js */ "./node_modules/.pnpm/css-loader@7.1.2_@rspack+core@0.7.5_webpack@5.96.1/node_modules/css-loader/dist/runtime/sourceMaps.js");
/* harmony import */var _node_modules_pnpm_css_loader_7_1_2_rspack_core_0_7_5_webpack_5_96_1_node_modules_css_loader_dist_runtime_sourceMaps_js__WEBPACK_IMPORTED_MODULE_0___default = /*#__PURE__*/__webpack_require__.n(_node_modules_pnpm_css_loader_7_1_2_rspack_core_0_7_5_webpack_5_96_1_node_modules_css_loader_dist_runtime_sourceMaps_js__WEBPACK_IMPORTED_MODULE_0__);
/* harmony import */var _node_modules_pnpm_css_loader_7_1_2_rspack_core_0_7_5_webpack_5_96_1_node_modules_css_loader_dist_runtime_api_js__WEBPACK_IMPORTED_MODULE_1__ = __webpack_require__(/*! ../node_modules/.pnpm/css-loader@7.1.2_@rspack+core@0.7.5_webpack@5.96.1/node_modules/css-loader/dist/runtime/api.js */ "./node_modules/.pnpm/css-loader@7.1.2_@rspack+core@0.7.5_webpack@5.96.1/node_modules/css-loader/dist/runtime/api.js");
/* harmony import */var _node_modules_pnpm_css_loader_7_1_2_rspack_core_0_7_5_webpack_5_96_1_node_modules_css_loader_dist_runtime_api_js__WEBPACK_IMPORTED_MODULE_1___default = /*#__PURE__*/__webpack_require__.n(_node_modules_pnpm_css_loader_7_1_2_rspack_core_0_7_5_webpack_5_96_1_node_modules_css_loader_dist_runtime_api_js__WEBPACK_IMPORTED_MODULE_1__);
/* harmony import */var _node_modules_pnpm_css_loader_7_1_2_rspack_core_0_7_5_webpack_5_96_1_node_modules_css_loader_dist_runtime_getUrl_js__WEBPACK_IMPORTED_MODULE_2__ = __webpack_require__(/*! ../node_modules/.pnpm/css-loader@7.1.2_@rspack+core@0.7.5_webpack@5.96.1/node_modules/css-loader/dist/runtime/getUrl.js */ "./node_modules/.pnpm/css-loader@7.1.2_@rspack+core@0.7.5_webpack@5.96.1/node_modules/css-loader/dist/runtime/getUrl.js");
/* harmony import */var _node_modules_pnpm_css_loader_7_1_2_rspack_core_0_7_5_webpack_5_96_1_node_modules_css_loader_dist_runtime_getUrl_js__WEBPACK_IMPORTED_MODULE_2___default = /*#__PURE__*/__webpack_require__.n(_node_modules_pnpm_css_loader_7_1_2_rspack_core_0_7_5_webpack_5_96_1_node_modules_css_loader_dist_runtime_getUrl_js__WEBPACK_IMPORTED_MODULE_2__);
// Imports


var ___CSS_LOADER_URL_IMPORT_0___ = new URL(/* asset import */__webpack_require__(/*! data:image/svg+xml,%3csvg xmlns=%27http://www.w3.org/2000/svg%27 width=%278%27 height=%278%27 viewBox=%270 0 8 8%27%3e%3cpath fill=%27%2328a745%27 d=%27M2.3 6.73L.6 4.53c-.4-1.04.46-1.4 1.1-.8l1.1 1.4 3.4-3.8c.6-.63 1.6-.27 1.2.7l-4 4.6c-.43.5-.8.4-1.1.1z%27/%3e%3c/svg%3e */ "data:image/svg+xml,%3csvg xmlns=%27http://www.w3.org/2000/svg%27 width=%278%27 height=%278%27 viewBox=%270 0 8 8%27%3e%3cpath fill=%27%2328a745%27 d=%27M2.3 6.73L.6 4.53c-.4-1.04.46-1.4 1.1-.8l1.1 1.4 3.4-3.8c.6-.63 1.6-.27 1.2.7l-4 4.6c-.43.5-.8.4-1.1.1z%27/%3e%3c/svg%3e"), __webpack_require__.b);
var ___CSS_LOADER_URL_IMPORT_1___ = new URL(/* asset import */__webpack_require__(/*! data:image/svg+xml,%3csvg xmlns=%27http://www.w3.org/2000/svg%27 width=%274%27 height=%275%27 viewBox=%270 0 4 5%27%3e%3cpath fill=%27%23343a40%27 d=%27M2 0L0 2h4zm0 5L0 3h4z%27/%3e%3c/svg%3e */ "data:image/svg+xml,%3csvg xmlns=%27http://www.w3.org/2000/svg%27 width=%274%27 height=%275%27 viewBox=%270 0 4 5%27%3e%3cpath fill=%27%23343a40%27 d=%27M2 0L0 2h4zm0 5L0 3h4z%27/%3e%3c/svg%3e"), __webpack_require__.b);
var ___CSS_LOADER_URL_IMPORT_2___ = new URL(/* asset import */__webpack_require__(/*! data:image/svg+xml,%3csvg xmlns=%27http://www.w3.org/2000/svg%27 width=%2712%27 height=%2712%27 fill=%27none%27 stroke=%27%23dc3545%27 viewBox=%270 0 12 12%27%3e%3ccircle cx=%276%27 cy=%276%27 r=%274.5%27/%3e%3cpath stroke-linejoin=%27round%27 d=%27M5.8 3.6h.4L6 6.5z%27/%3e%3ccircle cx=%276%27 cy=%278.2%27 r=%27.6%27 fill=%27%23dc3545%27 stroke=%27none%27/%3e%3c/svg%3e */ "data:image/svg+xml,%3csvg xmlns=%27http://www.w3.org/2000/svg%27 width=%2712%27 height=%2712%27 fill=%27none%27 stroke=%27%23dc3545%27 viewBox=%270 0 12 12%27%3e%3ccircle cx=%276%27 cy=%276%27 r=%274.5%27/%3e%3cpath stroke-linejoin=%27round%27 d=%27M5.8 3.6h.4L6 6.5z%27/%3e%3ccircle cx=%276%27 cy=%278.2%27 r=%27.6%27 fill=%27%23dc3545%27 stroke=%27none%27/%3e%3c/svg%3e"), __webpack_require__.b);
var ___CSS_LOADER_URL_IMPORT_3___ = new URL(/* asset import */__webpack_require__(/*! data:image/svg+xml,%3csvg xmlns=%27http://www.w3.org/2000/svg%27 width=%278%27 height=%278%27 viewBox=%270 0 8 8%27%3e%3cpath fill=%27%23fff%27 d=%27M6.564.75l-3.59 3.612-1.538-1.55L0 4.26l2.974 2.99L8 2.193z%27/%3e%3c/svg%3e */ "data:image/svg+xml,%3csvg xmlns=%27http://www.w3.org/2000/svg%27 width=%278%27 height=%278%27 viewBox=%270 0 8 8%27%3e%3cpath fill=%27%23fff%27 d=%27M6.564.75l-3.59 3.612-1.538-1.55L0 4.26l2.974 2.99L8 2.193z%27/%3e%3c/svg%3e"), __webpack_require__.b);
var ___CSS_LOADER_URL_IMPORT_4___ = new URL(/* asset import */__webpack_require__(/*! data:image/svg+xml,%3csvg xmlns=%27http://www.w3.org/2000/svg%27 width=%274%27 height=%274%27 viewBox=%270 0 4 4%27%3e%3cpath stroke=%27%23fff%27 d=%27M0 2h4%27/%3e%3c/svg%3e */ "data:image/svg+xml,%3csvg xmlns=%27http://www.w3.org/2000/svg%27 width=%274%27 height=%274%27 viewBox=%270 0 4 4%27%3e%3cpath stroke=%27%23fff%27 d=%27M0 2h4%27/%3e%3c/svg%3e"), __webpack_require__.b);
var ___CSS_LOADER_URL_IMPORT_5___ = new URL(/* asset import */__webpack_require__(/*! data:image/svg+xml,%3csvg xmlns=%27http://www.w3.org/2000/svg%27 width=%2712%27 height=%2712%27 viewBox=%27-4 -4 8 8%27%3e%3ccircle r=%273%27 fill=%27%23fff%27/%3e%3c/svg%3e */ "data:image/svg+xml,%3csvg xmlns=%27http://www.w3.org/2000/svg%27 width=%2712%27 height=%2712%27 viewBox=%27-4 -4 8 8%27%3e%3ccircle r=%273%27 fill=%27%23fff%27/%3e%3c/svg%3e"), __webpack_require__.b);
var ___CSS_LOADER_URL_IMPORT_6___ = new URL(/* asset import */__webpack_require__(/*! data:image/svg+xml,%3csvg xmlns=%27http://www.w3.org/2000/svg%27 width=%2730%27 height=%2730%27 viewBox=%270 0 30 30%27%3e%3cpath stroke=%27rgba%280, 0, 0, 0.5%29%27 stroke-linecap=%27round%27 stroke-miterlimit=%2710%27 stroke-width=%272%27 d=%27M4 7h22M4 15h22M4 23h22%27/%3e%3c/svg%3e */ "data:image/svg+xml,%3csvg xmlns=%27http://www.w3.org/2000/svg%27 width=%2730%27 height=%2730%27 viewBox=%270 0 30 30%27%3e%3cpath stroke=%27rgba%280, 0, 0, 0.5%29%27 stroke-linecap=%27round%27 stroke-miterlimit=%2710%27 stroke-width=%272%27 d=%27M4 7h22M4 15h22M4 23h22%27/%3e%3c/svg%3e"), __webpack_require__.b);
var ___CSS_LOADER_URL_IMPORT_7___ = new URL(/* asset import */__webpack_require__(/*! data:image/svg+xml,%3csvg xmlns=%27http://www.w3.org/2000/svg%27 width=%2730%27 height=%2730%27 viewBox=%270 0 30 30%27%3e%3cpath stroke=%27rgba%28255, 255, 255, 0.5%29%27 stroke-linecap=%27round%27 stroke-miterlimit=%2710%27 stroke-width=%272%27 d=%27M4 7h22M4 15h22M4 23h22%27/%3e%3c/svg%3e */ "data:image/svg+xml,%3csvg xmlns=%27http://www.w3.org/2000/svg%27 width=%2730%27 height=%2730%27 viewBox=%270 0 30 30%27%3e%3cpath stroke=%27rgba%28255, 255, 255, 0.5%29%27 stroke-linecap=%27round%27 stroke-miterlimit=%2710%27 stroke-width=%272%27 d=%27M4 7h22M4 15h22M4 23h22%27/%3e%3c/svg%3e"), __webpack_require__.b);
var ___CSS_LOADER_URL_IMPORT_8___ = new URL(/* asset import */__webpack_require__(/*! data:image/svg+xml,%3csvg xmlns=%27http://www.w3.org/2000/svg%27 fill=%27%23fff%27 width=%278%27 height=%278%27 viewBox=%270 0 8 8%27%3e%3cpath d=%27M5.25 0l-4 4 4 4 1.5-1.5L4.25 4l2.5-2.5L5.25 0z%27/%3e%3c/svg%3e */ "data:image/svg+xml,%3csvg xmlns=%27http://www.w3.org/2000/svg%27 fill=%27%23fff%27 width=%278%27 height=%278%27 viewBox=%270 0 8 8%27%3e%3cpath d=%27M5.25 0l-4 4 4 4 1.5-1.5L4.25 4l2.5-2.5L5.25 0z%27/%3e%3c/svg%3e"), __webpack_require__.b);
var ___CSS_LOADER_URL_IMPORT_9___ = new URL(/* asset import */__webpack_require__(/*! data:image/svg+xml,%3csvg xmlns=%27http://www.w3.org/2000/svg%27 fill=%27%23fff%27 width=%278%27 height=%278%27 viewBox=%270 0 8 8%27%3e%3cpath d=%27M2.75 0l-1.5 1.5L3.75 4l-2.5 2.5L2.75 8l4-4-4-4z%27/%3e%3c/svg%3e */ "data:image/svg+xml,%3csvg xmlns=%27http://www.w3.org/2000/svg%27 fill=%27%23fff%27 width=%278%27 height=%278%27 viewBox=%270 0 8 8%27%3e%3cpath d=%27M2.75 0l-1.5 1.5L3.75 4l-2.5 2.5L2.75 8l4-4-4-4z%27/%3e%3c/svg%3e"), __webpack_require__.b);
var ___CSS_LOADER_EXPORT___ = _node_modules_pnpm_css_loader_7_1_2_rspack_core_0_7_5_webpack_5_96_1_node_modules_css_loader_dist_runtime_api_js__WEBPACK_IMPORTED_MODULE_1___default()((_node_modules_pnpm_css_loader_7_1_2_rspack_core_0_7_5_webpack_5_96_1_node_modules_css_loader_dist_runtime_sourceMaps_js__WEBPACK_IMPORTED_MODULE_0___default()));
var ___CSS_LOADER_URL_REPLACEMENT_0___ = _node_modules_pnpm_css_loader_7_1_2_rspack_core_0_7_5_webpack_5_96_1_node_modules_css_loader_dist_runtime_getUrl_js__WEBPACK_IMPORTED_MODULE_2___default()(___CSS_LOADER_URL_IMPORT_0___);
var ___CSS_LOADER_URL_REPLACEMENT_1___ = _node_modules_pnpm_css_loader_7_1_2_rspack_core_0_7_5_webpack_5_96_1_node_modules_css_loader_dist_runtime_getUrl_js__WEBPACK_IMPORTED_MODULE_2___default()(___CSS_LOADER_URL_IMPORT_1___);
var ___CSS_LOADER_URL_REPLACEMENT_2___ = _node_modules_pnpm_css_loader_7_1_2_rspack_core_0_7_5_webpack_5_96_1_node_modules_css_loader_dist_runtime_getUrl_js__WEBPACK_IMPORTED_MODULE_2___default()(___CSS_LOADER_URL_IMPORT_2___);
var ___CSS_LOADER_URL_REPLACEMENT_3___ = _node_modules_pnpm_css_loader_7_1_2_rspack_core_0_7_5_webpack_5_96_1_node_modules_css_loader_dist_runtime_getUrl_js__WEBPACK_IMPORTED_MODULE_2___default()(___CSS_LOADER_URL_IMPORT_3___);
var ___CSS_LOADER_URL_REPLACEMENT_4___ = _node_modules_pnpm_css_loader_7_1_2_rspack_core_0_7_5_webpack_5_96_1_node_modules_css_loader_dist_runtime_getUrl_js__WEBPACK_IMPORTED_MODULE_2___default()(___CSS_LOADER_URL_IMPORT_4___);
var ___CSS_LOADER_URL_REPLACEMENT_5___ = _node_modules_pnpm_css_loader_7_1_2_rspack_core_0_7_5_webpack_5_96_1_node_modules_css_loader_dist_runtime_getUrl_js__WEBPACK_IMPORTED_MODULE_2___default()(___CSS_LOADER_URL_IMPORT_5___);
var ___CSS_LOADER_URL_REPLACEMENT_6___ = _node_modules_pnpm_css_loader_7_1_2_rspack_core_0_7_5_webpack_5_96_1_node_modules_css_loader_dist_runtime_getUrl_js__WEBPACK_IMPORTED_MODULE_2___default()(___CSS_LOADER_URL_IMPORT_6___);
var ___CSS_LOADER_URL_REPLACEMENT_7___ = _node_modules_pnpm_css_loader_7_1_2_rspack_core_0_7_5_webpack_5_96_1_node_modules_css_loader_dist_runtime_getUrl_js__WEBPACK_IMPORTED_MODULE_2___default()(___CSS_LOADER_URL_IMPORT_7___);
var ___CSS_LOADER_URL_REPLACEMENT_8___ = _node_modules_pnpm_css_loader_7_1_2_rspack_core_0_7_5_webpack_5_96_1_node_modules_css_loader_dist_runtime_getUrl_js__WEBPACK_IMPORTED_MODULE_2___default()(___CSS_LOADER_URL_IMPORT_8___);
var ___CSS_LOADER_URL_REPLACEMENT_9___ = _node_modules_pnpm_css_loader_7_1_2_rspack_core_0_7_5_webpack_5_96_1_node_modules_css_loader_dist_runtime_getUrl_js__WEBPACK_IMPORTED_MODULE_2___default()(___CSS_LOADER_URL_IMPORT_9___);
// Module
___CSS_LOADER_EXPORT___.push([module.id, `/*!
 * Bootstrap v4.5.2 (https://getbootstrap.com/)
 * Copyright 2011-2020 The Bootstrap Authors
 * Copyright 2011-2020 Twitter, Inc.
 * Licensed under MIT (https://github.com/twbs/bootstrap/blob/main/LICENSE)
[truncated: 6,625,403 more chars]
