# Supplementary material for: Datavzrd: Rapid programming- and maintenance-free interactive visualization and communication of tabular data
Source: PLoS One. 2025 Jul 22;20(7):e0323079. doi: 10.1371/journal.pone.0323079 (PMC12282858; doi:10.1371/journal.pone.0323079)
Supplement: S2 File — Interactive Datavzrd report showcasing genomic variants with associated scores and predictions in a molecular tumor board context. The dataset has been de-identified by altering gene names and coordinates; see the original workflow at https://github.com/snakemake-workflows/dna-seq-varlociraptor and explore the interactive report at https://datavzrd.github.io/example-molecular-tumor-board. (ZIP) [file pone.0323079.s002.zip › datavzrd-report/sample-coding/data/data_1.js]

const data = "᭠ᠭᓠ䐧瀶ᗃĸրঠ暔ǥ朲䁘傡ʤְੀᡠ㲥䋈݀ᥨ䢾㹤¼øǸ₹堡⦔痬䱇ኽ1ᔠ╲ㅵ⍸J秣䐺俧῟㩾Ḡ尠༇␣ᰠ㴂㌐ưԐ㱏࿵᳤⴬倧僲紀嘠玓☡䡫䙀Ёᅀ䇬䊤{E䇡怪〣娴Ȕc3䝒呰Ɣᆫ⨡⸥䉢-䝀඀⬌窴浊ഠଠ㶴㣇ာ㌠0䟦卓姤㈮ᨠࣀᘀk厱㳜径㈨㤡ھ㕥᳽͖䣨䃤㨼ఫҠध‴Ɖ᭗匩碣ん崋熀⁶᤯挐U₫⌣戈əӢ戅ᑍ敀ሆᶠۀÈ]㦼拣礘慜栛䦴嗵ٰখ͂䳒峪⬮䵆㥷㈶久ኼ悹ȅ秂敎ǣؔ剤䳇倲孁⩶Ⳉ㳔䣶ӄ⽝䲄㊲䣃⧅啤拒何椬䛅䡗䱚䳙⋱祦昿⾖㨈⯊⨖姖䥃⽡㵂䂑椅᥆絜䠠䥌䄑ᒎ⅊狗傺੍礂㜎♕ঌᢈઃ羵妃ߵ䪁ّ擂㇁ĂᒑN䈮ˡ⡓夫䇙簰ᾨ⎥偑Ⴊ捐-ᦳℂⒸ尷䏢㐲Ⓗբӎၪ߸²≞槂棐瑇થₐ䲟ଵ娌檴⦣棔檤暔慐᱋揑ѩ䈠্ஸ崰∀̮̈́懶τױ塔দ抴⢲億⊠倠ጭ䡁䁇䲑ネ䔡ུȢ偘ի砢ഓ硫䡚烰⍥Ṩᠧႀℒ璋䘑㹸ຠ喊Ḩ撞ƫ偶֥␬⿢愰׃ျԪҞҹ⭊Ⱨ擈棆喏ⳉ璍⒋幯⛈咵⡃擫⁈ҙ♸଼߈ⶉ◨夫†砫ᗭ唼敋悬禃䂬炉┅㚋啨Ẁ匕⏌㊅㛎ⴀ㊸吳ᰩⲩ⮻ࢃɱ啝ၲ卐㉱瑜奀䶝㚋䫉ᚸ⭣⒍劬掷䮲棇䫬侱⸜暉⤌㭃਺淆欫㿍౑ㆍಫᏈ䭵ᒴ瑳㊳䲥⡶ᬔ數䴔絸ⱦ禴昂泹ᩓ⊆⭙㙦䊒⭥䤰☢û␮Ԥ⾫ጤ㰋礮䡀緀አǄ㏄䄡ˊȁ䯋潡炱欍䊔Ɓ娮Ψ灏愡ɀ䋡晀䇜扇䛈昨ґ割ݠ垇犡℡牠㠠࿰垛杽␲₢〴ࣹ簶ೣ瑯⠉͐改ፔ扈獂晹䳺枆䴊文㌨⏆̰愇㳼捙䀤䒁˰‼̓Ɍ━㸮Ә䱭擓㹚⇚㑣क़漧愂⠦Ⓑ罋䚂䜛睗伻癡扱ࡥᡟ˱ᡙ♠ึ஠㽢ጧⱆ˰⫾ܒ᫅侒斝垜畤㹧繦䮳ᇝ䠴撉㈺ό䱮䲨Ӫ๦嘀嚍呫披䤬ዚ⡺㒴桌㚿⬅䕳ᓫᗳ፳䦠匊㗼圯ᓁ佫ক㶬⒢㎲㸇჎糏㹫ॼ⡯Ჴ⾺᪴⠻仌Ⓧ罂⭪搊ⵍ䆵⢒Ƭ梬⍪⹵煪㛈๛偌⧠糺䭺氕沽筏埶ミ᧕❭离礟Γ稅㟠坮栂牅䍕៲嵓ԛΊ砷㘔‬̠⏂㨽䊡株ࡐย倣玽ȫ崯䊠$ጰ柈ڌ୘尳ं୙㻊爸ѓ䠠㊠₋ᚸঢ㶾ᅼ̀潃䄴⼣屲̈䪪粸摠℡ℨʐ©䄀ầ㱾٨咠抑६瑳Ӏၸᦨ壓᭐ⱂ䂸ڬᣯ买㤵Ӱ宸嘶䟬˥㑂䖸ʭ⠭Ҥ䔴值໒妠ƹ晝⋸戧灜බࡥ㲋倕ᱤ႘岻䰨ᦋ⁧⭇䞘侨㚀䌡ᠼ愀0纥婄晀䌵㎐౧b⬁梥⦁Y冨ƙ㼗坹犴˦簵⭳姢縋䐣䚡㇝㪔犉ສ嵪೶⯈㇣㷍࿙浕匔卩⓾͒佇⪂乔⏾ᗫᒘῇᇹ㪱⓵垾敉ṻ潜⯼堻傅ወⰌ嶔涑䮎穤ᨾⰝ௼塿䈘ୄࠕ∐ⵠ偎淆Đᢣ涬W᠆倮р帨偍ސ䐩ل᫠⮫䅐ᴂ砳墌ނヘ⇠扎㱒̀ユ磔ಀਾ㭀Ԡᑆ䌠ᰮ7䚬g$Ⴉౚðብา⤤㡭♔ⵃ⢣煱ⴸ䉟橹ॊ汸䱖Ҳ◜୤強䇠ឣး̐㨤糙⼙参䂇ࢁ⇧姈丑Ũ獈ༀ傗䆚㧨岀旘䃺୯ݪ⇂ᙢ嚦䢰㕥尪灄⯠屁悌ਸ䁁ᜲ氧瘲ዼ綢ࣟ䰁⠠אȓ砤ᄰ⥒䔟内ᤫ嘠҃ᡱѱ଱᭹奔ֿÅ⥣⛷୑亇晱ᖽ㉦ⴅ哠Ⱟ殀硅⁫䋍炵ڨΠˏע⸑≫ݑ̷砬亘⩽㣐௣籫涁ἧၙ␒樠≴˰粶ᷞ਺獙⡮ᯨ絜წ狂ᡳ乘箴瑖⚠ᕛ咁彚嫎凩ặᙛ䟉䩧䑙懄奩᷎⦱䚉劇㕴犗ᖮࢼ⪣旅皦㎂亄á⡆⍬羅玾搈橥ⶄ╵厯嵋䭓矊⵳ᜲ拺ỏ璹䅴梓݌ᨧऺ梿฽ᩌ᱾ী奅䩚㗢獍ጘ玤٦ᷫ㳣⌡ូ⍟拕璂姰朘࣡㇆㣫䂥⹚ᾰ᷏倀䑲甀㔳†Ƌᠠƫ疄ᖰ眥䪃⻁ⸯ炐么囑䋸׸筞䊀瘣屠ᇜ佹䐾qⴵ祁匹㐨⋐ᑇ†᝜䰱岏佫搸⒉䪹掝ଆ犏曱㝸ަ䁒潍ⱑ╰ⴸ正炌ᛢ粚ᜩ≉嘯ƣ摨淲ឤ筹檀䫗ṧ㐰塯ෟូ受䆁ǣ၄䤂ᥬ䳰๴犵奵戛߅૏㋡ї╒㨂䲢晆ᡔ攚౽ᒩ╟㌥⏘氬纁䷘᫄䦺઩⋈ᒙ囿⒎ច䃔䅴枕淘厵吩槒珨ڊ◱㣴箬䌖巋盝ਂಠᏜ᭩ވ祰皛澾瘕穉刔⤁ż㳽ᝆ珮漯掁种»世兝⛎㺜ㆦ悂玶䋑ʲ礩䈩৅Ⲥ␯Ӟᆘ建⛉弪絏珰线ぷ坘丫ᖺ㕁棰䓋㷡栠ϊ༺猸㒮ᆔ㆘縥憗䃘恬㇊਱怫憎⥯ʇ⦨缥╮湳ᇑ䪘ᕦ嵯⋸楦吢䊨Სᡮᕱ㔾债!䠼Ꮲ瑱⊘ᙠ䱶䂐ણ⢕ࣰᡡ᪳╔ᙍ⁘⽥ᑗೈ妫ɂ玐渦Ⲕ唵⤻㕀ᰡ狤巂求淺滇䱾㣥㍆墰㞦俓⹸❠䥁眐妠ࢪ埰ἥ㐜砘˹ィ产ߧ牡䪴惷窹ḱ㙲㫭早ⴊ硧宣㬽皡⶞属狢璬יゖ࿔㿊༎᧧嬸⭟穲╙缎洵ᩙⷲߡ䎻瓫爹爾㩒㟶ຽ眼ᴄ͞●⨸磋怶ாߑ涜᝼⛏嵈Ͱᷬᱮ患᡽种㿐݌䠨⃄炽䂿Ő煣䔽燛֐䲅Я熑䀤ॲ域ㅐऺὐㄷर߀噶慈咾Ƣ〧䬭ল泺碲➲ĵ䗤㒷傱妘◘砠ᡋ䈠㲱≑愀Ҩ杖㰠䈛槐営䏚啫਄⼕㞷㢡撜宠㨰籲◈ࡑⓀ籯⍈ᷲ⽌ᑚⳈ夨燀ठⶈ簀⤫Ⴟ乖⸁伳撲䘖篔㜱⦶旞猬䇛擊䱜细墎いቁ㇀പᶱ湦企濈榀ⴠ⺠䰠ǽݥ䝋筪嘡Ⓜゔ୼4倃₆Ѐ剼䃪南偰䠱჆㕿䁩䌑ݧ䉆ࢀи狯偒棄䜐䐨ᢔࢴ㛭伬≬ㅰᰐ朢Xܘ客䑯ᅈ䣨ᴢἠଡ଼ኈ䶀刂❔堤ԑ緄䤰䍉噅䳄⃘䯑ᅄᘫᑉ㏼ࣹⓎ嚏⫘İ扩瘲婮䨰ⶄ歫͎圕ᘢ㱕婸ߝ䘻ࡓ殬䧸昃孀拎䢭⿌ᮕ䡜⋝䄏㭞䪝䛜啨捍穏䑢᧩炱䣣䯢⭪ダ㮹őᓥ填磻ẕ砬အ拽٬倣‽揘ለ䬰䣊㨖Ղᔆ䤋净ᙌ态❍Ǽ᠀Ӯ唲ሃ໡ề䅾´⣁ǫ畑拴✝ቇᚗ䏜ᾡᇆ♃䏋̣ᴽ♂ࠁЉ枦⃅ࣿ䒃塆ᣚဪ䟐␺䃪ل䣠䌾屶Ԑӄ⋊悉櫊㼤术վ宕彉ℏ䓎奲䖘缽䀱祲Ĕⲉ僫ׯ夅㭉⥙笏᱉㘵⑾秭඄䊪䌵减妄簄媒恢㌼䡍)惢⌤Կ㡭⬳䭠戥傅ƨ䕬唈局ᇳ䭙殥互ሲ⦤廮㡳ȱೡ䥉࡛ʰ༑棩擎䅘ᯑ䘩簹\"寴⇉䒀ᅖ唠岴ⵃ台侲㓠ᖀ፪ⴹᑨႛ䃅䤁摣པセ੹塅ᣴ⊪厨咪㚘✃䐈䇇ࡵ䘩ᴠỪ瀹橛ۡɥа゚⬁圳㔍寕娼惠箋每ᯝ燮ᥙ␏圀྆㬮窀ᧈᯫ⩛⚦ಜ↦㸯昢′ਰ婶䠣夝䗪⍷玸ᡒ傻ᎢᎠ挄咤❤Ⅱཬ恰怺岤稦㲞檺嘈䈫䢭⮄⃬ᠥ㡃¼͒壇〤≴ீ摢Q̫䴥䥈碐槃ᗬㄥ㩗厦堀ⓨ攦ᅄ⯒ᴳ没⒒䞁㰯䄩惓䋡寇⢰䈈ៃ慎䙢ˁ᝼ጭ⠥䌘㽀嘠塥ᕾམ¡ஂԻᱽ䠥 䫅䚽勮༡ǀ劔屫ᵺ妮唰ࢦ㢗䄅৘幣掓䄐㒉ᵅ犮傧ୢ⤈㊃䫬劍࿏㓕䪅߲䝃⽋ӗḂ㗨㒶狵ẈJ㢥؎候憤撜ᭁ叢䯣⍛䤅⿫喥䉃¦⠄➢ࢴণ௹懍೼ୠᾀ琡ᱲϼʽळ悃䁖啃⽧࢓䂀䭃怎⤬ஓ嬡૭せðᯠឦ泊於Ṹ疶挐∃ـ昤᳚ਨẵ籺䬾ĩ㌣㶸ᔍ䄀ᦡᠠuल㘼乐аࡠ㭭䩤५֡ݐ旳丵㡃๊ⲁᛶ✡᭨ᨪ⩠ᇰ㝆‸䘀㚘峌灝ㄐ屃⩷䅇䏛ⷠ勍⅝䘪䋰婴慣悰碦彞开㞪満⇠墟䢙Ț⃚աങ≪㜬䑮栚K৹䄔Հ⸶䡵璏␸祙烒⁌ᖲ㄰䛈䦂灐ᷣత瀴么惡琮≬⺘ᑓ䗽Ǖ⥴╉ຸѠ⟅ʫ盉㧽䥱⃄嶤ಫ䁼䴦㘤ㆃ䶯⁣⸼㥿⮶㯴බ䓐ł࿱❈婔皱ႋШ᫤⃤ు⇌勶䷽Â瀿⥜ަ奷㛴०䏜岥ὓ竁殛ᑴ段ℹ╙੗礼䷥䝮羓䫅ੵ⻧ᡪ䆠⃐噢帨栦䀪ǀ༰ㅃ䵆㔊何㠧瓴䒴剈೷ℚৣࢽა敌玡㢮沖᎒瀳⩄ფ኷⒫బ⻜ዴ੠巊⪶瀓ࢵ※农愫֪㍾䳢戆֪穗ㄈ枥⊱䉥⠯⩸硪泚ṻޤԇ°旑㏶ˇǆ೜ݒ冈笢斣⭘ᄆ愰悮拯Ȩㄽ䇵嚘欐ଽ昛ਮ栋峇屮⇹⚁屓㉯怣⺧⃢ⅈ渡篹浝㓽皜慷×呏త梦繛慙檤持冬⸿⊦ẓ௚Ì֊䴢濊嶲ξ摫竗丁ဌẹᡭ䥲ᆁ㕂渦磌ϑḠ旟溽䁶灠䈻お愭Ẑ↽烛⦞侃ᑿ䥘⟂ⳑ݊党⊤◠桇ᜄ⊍ᴱῦĈШภ濎涶搨㼣Ῑ炆ẖ灕⥷࣓垜ك綯ǎ⺘☇໷攇䨤䑪䋐䷒䌋㞐燝රᕐ珦䑉ؠ䶛⸮᱘ᗓⓆ梅慭ೝ⿰♤擳⩨䵀㊠⠽਌殼٭᲍䍐埨溡㢀暺ᵐ⑒㘡礆㕌市䰿泘嚦晓尤ცؐ὘戴䪙担〰䦳ⷺ掜Ⓞៀ䅣䷶ഋ冼⣁珍ס惜ጋ䁯㧕巎揈θ侊♑ሻ䏍↣優灵ちᢳ杲禹⮤᛻£㚂࿝ೃ緌ᑉᎮ䪂㴬ᕭ揘窥䋁ᣘ栮䰄ૐ∑檙朒绹盇䨛₄ⱜ㋉梺㜚゚㻠䧉̺ˑส䄙ब䓸瑠  ";
const linkouts = null;
const CURRENT_PAGE = 1;
datavzrd.load();
