# Supplementary material for: Datavzrd: Rapid programming- and maintenance-free interactive visualization and communication of tabular data
Source: PLoS One. 2025 Jul 22;20(7):e0323079. doi: 10.1371/journal.pone.0323079 (PMC12282858; doi:10.1371/journal.pone.0323079)
Supplement: S2 File — Interactive Datavzrd report showcasing genomic variants with associated scores and predictions in a molecular tumor board context. The dataset has been de-identified by altering gene names and coordinates; see the original workflow at https://github.com/snakemake-workflows/dna-seq-varlociraptor and explore the interactive report at https://datavzrd.github.io/example-molecular-tumor-board. (ZIP) [file pone.0323079.s002.zip › datavzrd-report/sample-coding/plots/plots.js]

let show_plot_0=!0;let plot_0={"$schema":`https://vega.github.io/schema/vega-lite/v4.json`,"width":`container`,"layer":[{"data":{"values":[{"key":`5`,"value":3},{"key":`9`,"value":2},{"key":`17`,"value":2},{"key":`12`,"value":2},{"key":`X`,"value":2},{"key":`1`,"value":2},{"key":`11`,"value":1},{"key":`13`,"value":1},{"key":`4`,"value":1},{"key":`3`,"value":1}]},"mark":`bar`,"encoding":{"x":{"field":`key`,"sort":{"field":`value`,"order":`descending`},"title":`chromosome`},"y":{"field":`value`,"type":`quantitative`,"title":null}}}]};let show_plot_1=!0;let plot_1={"$schema":`https://vega.github.io/schema/vega-lite/v4.json`,"width":`container`,"layer":[{"data":{"values":[{"bin_start":null,"bin_end":3749631,"value":0},{"bin_start":3749631,"bin_end":15638014,"value":3},{"bin_start":15638014,"bin_end":27526396,"value":3},{"bin_start":27526396,"bin_end":39414780,"value":2},{"bin_start":39414780,"bin_end":51303164,"value":1},{"bin_start":51303164,"bin_end":63191544,"value":0},{"bin_start":63191544,"bin_end":75079928,"value":1},{"bin_start":75079928,"bin_end":86968312,"value":1},{"bin_start":86968312,"bin_end":98856696,"value":0},{"bin_start":98856696,"bin_end":110745080,"value":0},{"bin_start":110745080,"bin_end":122633456,"value":2},{"bin_start":122633456,"bin_end":134521840,"value":1},{"bin_start":134521840,"bin_end":146410224,"value":1},{"bin_start":146410224,"bin_end":158298608,"value":2},{"bin_start":158298608,"bin_end":170186992,"value":0},{"bin_start":170186992,"bin_end":182075376,"value":0},{"bin_start":182075376,"bin_end":193963760,"value":0},{"bin_start":193963760,"bin_end":205852144,"value":0},{"bin_start":205852144,"bin_end":217740528,"value":0},{"bin_start":217740528,"bin_end":229628896,"value":0},{"bin_start":229628896,"bin_end":241517280,"value":0},{"bin_start":241517296,"bin_end":null,"value":1}]},"mark":`bar`,"encoding":{"x":{"field":`bin_start`,"bin":`binned`,"title":`position`},"x2":{"field":`bin_end`},"y":{"field":`value`,"type":`quantitative`,"title":null}}},{"data":{"values":[]},"mark":`rule`,"encoding":{"x":{"field":`bin_start`,"bin":`binned`},"color":{"value":`red`}}}]};let show_plot_2=!0;let plot_2={"$schema":`https://vega.github.io/schema/vega-lite/v4.json`,"width":`container`,"layer":[{"data":{"values":[{"key":`A`,"value":1},{"key":`G`,"value":5},{"key":`C`,"value":12}]},"mark":`bar`,"encoding":{"x":{"field":`key`,"sort":{"field":`value`,"order":`descending`},"title":`reference allele`},"y":{"field":`value`,"type":`quantitative`,"title":null}}}]};let show_plot_3=!0;let plot_3={"$schema":`https://vega.github.io/schema/vega-lite/v4.json`,"width":`container`,"layer":[{"data":{"values":[{"key":`A`,"value":6},{"key":`T`,"value":11},{"key":`C`,"value":1}]},"mark":`bar`,"encoding":{"x":{"field":`key`,"sort":{"field":`value`,"order":`descending`},"title":`alternative allele`},"y":{"field":`value`,"type":`quantitative`,"title":null}}}]};let show_plot_4=!1;let plot_4={"$schema":`https://vega.github.io/schema/vega-lite/v4.json`,"width":`container`,"layer":[{"data":{"values":null},"mark":`bar`,"encoding":{"x":{"field":`key`,"sort":{"field":`value`,"order":`descending`},"title":`symbol`},"y":{"field":`value`,"type":`quantitative`,"title":null}}}]};let show_plot_5=!0;let plot_5={"$schema":`https://vega.github.io/schema/vega-lite/v4.json`,"width":`container`,"layer":[{"data":{"values":[{"key":`ENSG00000133703`,"value":2},{"key":`ENSG00000134982`,"value":2},{"key":`ENSG00000139618`,"value":1},{"key":`ENSG00000101972`,"value":1},{"key":`ENSG00000012048`,"value":1},{"key":`ENSG00000109670`,"value":1},{"key":`ENSG00000091483`,"value":1},{"key":`ENSG00000141510`,"value":1},{"key":`ENSG00000198947`,"value":1},{"key":`ENSG00000198400`,"value":1}]},"mark":`bar`,"encoding":{"x":{"field":`key`,"sort":{"field":`value`,"order":`descending`},"title":`gene`},"y":{"field":`value`,"type":`quantitative`,"title":null}}}]};let show_plot_6=!0;let plot_6={"$schema":`https://vega.github.io/schema/vega-lite/v4.json`,"width":`container`,"layer":[{"data":{"values":[{"key":`ENST00000257430`,"value":2},{"key":`ENST00000675286`,"value":1},{"key":`ENST00000281708`,"value":1},{"key":`ENST00000651671`,"value":1},{"key":`ENST00000256078`,"value":1},{"key":`ENST00000357654`,"value":1},{"key":`ENST00000371145`,"value":1},{"key":`ENST00000357033`,"value":1},{"key":`ENST00000265081`,"value":1},{"key":`ENST00000380152`,"value":1}]},"mark":`bar`,"encoding":{"x":{"field":`key`,"sort":{"field":`value`,"order":`descending`},"title":`feature`},"y":{"field":`value`,"type":`quantitative`,"title":null}}}]};let show_plot_7=!0;let plot_7={"$schema":`https://vega.github.io/schema/vega-lite/v4.json`,"width":`container`,"layer":[{"data":{"values":[{"key":`LOW`,"value":1},{"key":`HIGH`,"value":8},{"key":`MODERATE`,"value":9}]},"mark":`bar`,"encoding":{"x":{"field":`key`,"sort":{"field":`value`,"order":`descending`},"title":`impact`},"y":{"field":`value`,"type":`quantitative`,"title":null}}}]};let show_plot_8=!1;let plot_8={"$schema":`https://vega.github.io/schema/vega-lite/v4.json`,"width":`container`,"layer":[{"data":{"values":null},"mark":`bar`,"encoding":{"x":{"field":`key`,"sort":{"field":`value`,"order":`descending`},"title":`hgvsp`},"y":{"field":`value`,"type":`quantitative`,"title":null}}}]};let show_plot_9=!0;let plot_9={"$schema":`https://vega.github.io/schema/vega-lite/v4.json`,"width":`container`,"layer":[{"data":{"values":[{"bin_start":null,"bin_end":13,"value":0},{"bin_start":13,"bin_end":98.4000015258789,"value":4},{"bin_start":98.4000015258789,"bin_end":183.8000030517578,"value":2},{"bin_start":183.8000030517578,"bin_end":269.20001220703125,"value":2},{"bin_start":269.20001220703125,"bin_end":354.6000061035156,"value":1},{"bin_start":354.6000061035156,"bin_end":440,"value":0},{"bin_start":440,"bin_end":525.4000244140625,"value":1},{"bin_start":525.4000244140625,"bin_end":610.7999877929688,"value":1},{"bin_start":610.7999877929688,"bin_end":696.2000122070313,"value":0},{"bin_start":696.2000122070313,"bin_end":781.5999755859375,"value":0},{"bin_start":781.5999755859375,"bin_end":867,"value":0},{"bin_start":867,"bin_end":952.4000244140625,"value":1},{"bin_start":952.4000244140625,"bin_end":1037.800048828125,"value":0},{"bin_start":1037.800048828125,"bin_end":1123.199951171875,"value":1},{"bin_start":1123.199951171875,"bin_end":1208.5999755859375,"value":1},{"bin_start":1208.5999755859375,"bin_end":1294,"value":1},{"bin_start":1294,"bin_end":1379.4000244140625,"value":2},{"bin_start":1379.4000244140625,"bin_end":1464.800048828125,"value":0},{"bin_start":1464.800048828125,"bin_end":1550.199951171875,"value":0},{"bin_start":1550.199951171875,"bin_end":1635.5999755859375,"value":0},{"bin_start":1635.5999755859375,"bin_end":1721,"value":0},{"bin_start":1721,"bin_end":null,"value":1}]},"mark":`bar`,"encoding":{"x":{"field":`bin_start`,"bin":`binned`,"title":`protein position`},"x2":{"field":`bin_end`},"y":{"field":`value`,"type":`quantitative`,"title":null}}},{"data":{"values":[]},"mark":`rule`,"encoding":{"x":{"field":`bin_start`,"bin":`binned`},"color":{"value":`red`}}}]};let show_plot_10=!0;let plot_10={"$schema":`https://vega.github.io/schema/vega-lite/v4.json`,"width":`container`,"layer":[{"data":{"values":[{"key":`R/*`,"value":3},{"key":`E/*`,"value":2},{"key":`G/D`,"value":2},{"key":`Q/*`,"value":2},{"key":`R/H`,"value":1},{"key":`P`,"value":1},{"key":`S/*`,"value":1},{"key":`R/Q`,"value":1},{"key":`H/Y`,"value":1},{"key":`R/C`,"value":1}]},"mark":`bar`,"encoding":{"x":{"field":`key`,"sort":{"field":`value`,"order":`descending`},"title":`protein alteration (short)`},"y":{"field":`value`,"type":`quantitative`,"title":null}}}]};let show_plot_11=!1;let plot_11={"$schema":`https://vega.github.io/schema/vega-lite/v4.json`,"width":`container`,"layer":[{"data":{"values":null},"mark":`bar`,"encoding":{"x":{"field":`key`,"sort":{"field":`value`,"order":`descending`},"title":`hgvsg`},"y":{"field":`value`,"type":`quantitative`,"title":null}}}]};let show_plot_12=!0;let plot_12={"$schema":`https://vega.github.io/schema/vega-lite/v4.json`,"width":`container`,"layer":[{"data":{"values":[{"bin_start":null,"bin_end":0.009139999747276306,"value":0},{"bin_start":0.009139999747276306,"bin_end":0.04218300059437752,"value":7},{"bin_start":0.04218300059437752,"bin_end":0.07522600144147873,"value":0},{"bin_start":0.07522600144147873,"bin_end":0.10826899856328964,"value":0},{"bin_start":0.10826899856328964,"bin_end":0.14131200313568115,"value":1},{"bin_start":0.14131200313568115,"bin_end":0.17435500025749207,"value":1},{"bin_start":0.17435500025749207,"bin_end":0.20739799737930298,"value":0},{"bin_start":0.20739799737930298,"bin_end":0.2404409945011139,"value":1},{"bin_start":0.2404409945011139,"bin_end":0.2734839916229248,"value":0},{"bin_start":0.2734839916229248,"bin_end":0.3065270185470581,"value":0},{"bin_start":0.3065270185470581,"bin_end":0.33956998586654663,"value":0},{"bin_start":0.33956998586654663,"bin_end":0.37261301279067993,"value":2},{"bin_start":0.37261301279067993,"bin_end":0.40565598011016846,"value":1},{"bin_start":0.40565598011016846,"bin_end":0.43869900703430176,"value":0},{"bin_start":0.43869900703430176,"bin_end":0.4717419743537903,"value":0},{"bin_start":0.4717419743537903,"bin_end":0.5047850012779236,"value":4},{"bin_start":0.5047850012779236,"bin_end":0.5378280282020569,"value":0},{"bin_start":0.5378280282020569,"bin_end":0.5708709955215454,"value":0},{"bin_start":0.5708709955215454,"bin_end":0.6039140224456787,"value":0},{"bin_start":0.6039140224456787,"bin_end":0.636957049369812,"value":0},{"bin_start":0.636957049369812,"bin_end":0.6700000166893005,"value":0},{"bin_start":0.6700000166893005,"bin_end":null,"value":1}]},"mark":`bar`,"encoding":{"x":{"field":`bin_start`,"bin":`binned`,"title":`tumor: allele frequency`},"x2":{"field":`bin_end`},"y":{"field":`value`,"type":`quantitative`,"title":null}}},{"data":{"values":[]},"mark":`rule`,"encoding":{"x":{"field":`bin_start`,"bin":`binned`},"color":{"value":`red`}}}]};let show_plot_13=!0;let plot_13={"$schema":`https://vega.github.io/schema/vega-lite/v4.json`,"width":`container`,"layer":[{"data":{"values":[{"key":`stop_gained`,"value":8},{"key":`missense_variant`,"value":9},{"key":`splice_region_variant&synonymous_variant`,"value":1}]},"mark":`bar`,"encoding":{"x":{"field":`key`,"sort":{"field":`value`,"order":`descending`},"title":`consequence`},"y":{"field":`value`,"type":`quantitative`,"title":null}}}]};let show_plot_14=!0;let plot_14={"$schema":`https://vega.github.io/schema/vega-lite/v4.json`,"width":`container`,"layer":[{"data":{"values":[{"key":`NA`,"value":1},{"key":`True`,"value":17}]},"mark":`bar`,"encoding":{"x":{"field":`key`,"sort":{"field":`value`,"order":`descending`},"title":`canonical`},"y":{"field":`value`,"type":`quantitative`,"title":null}}}]};let show_plot_15=!0;let plot_15={"$schema":`https://vega.github.io/schema/vega-lite/v4.json`,"width":`container`,"layer":[{"data":{"values":[{"key":`NA`,"value":17},{"key":`True`,"value":1}]},"mark":`bar`,"encoding":{"x":{"field":`key`,"sort":{"field":`value`,"order":`descending`},"title":`mane_plus_clinical`},"y":{"field":`value`,"type":`quantitative`,"title":null}}}]};let show_plot_16=!0;let plot_16={"$schema":`https://vega.github.io/schema/vega-lite/v4.json`,"width":`container`,"layer":[{"data":{"values":[{"key":`likely_pathogenic, pathogenic`,"value":4},{"key":`benign, benign/likely_benign, pathogenic`,"value":1},{"key":`likely_pathogenic, pathogenic, pathogenic/likely_pathogenic`,"value":1},{"key":`benign, risk_factor`,"value":1},{"key":`likely_pathogenic, not_provided, pathogenic, uncertain_significance`,"value":2},{"key":`pathogenic`,"value":6},{"key":`pathogenic, pathogenic/likely_pathogenic`,"value":2},{"key":`benign, pathogenic`,"value":1}]},"mark":`bar`,"encoding":{"x":{"field":`key`,"sort":{"field":`value`,"order":`descending`},"title":`clinical significance`},"y":{"field":`value`,"type":`quantitative`,"title":null}}}]};let show_plot_17=!0;let plot_17={"$schema":`https://vega.github.io/schema/vega-lite/v4.json`,"width":`container`,"layer":[{"data":{"values":[{"bin_start":null,"bin_end":0.0000197000008483883,"value":0},{"bin_start":0.0000197000008483883,"bin_end":0.019518714398145676,"value":5},{"bin_start":0.019518714398145676,"bin_end":0.039017729461193085,"value":1},{"bin_start":0.039017729461193085,"bin_end":0.058516740798950195,"value":0},{"bin_start":0.058516740798950195,"bin_end":0.0780157595872879,"value":0},{"bin_start":0.0780157595872879,"bin_end":0.09751477092504501,"value":0},{"bin_start":0.09751477092504501,"bin_end":0.11701378226280212,"value":0},{"bin_start":0.11701378226280212,"bin_end":0.13651280105113983,"value":0},{"bin_start":0.13651280105113983,"bin_end":0.15601181983947754,"value":0},{"bin_start":0.15601181983947754,"bin_end":0.17551082372665405,"value":0},{"bin_start":0.17551082372665405,"bin_end":0.19500984251499176,"value":0},{"bin_start":0.19500984251499176,"bin_end":0.21450884640216827,"value":0},{"bin_start":0.21450884640216827,"bin_end":0.23400786519050598,"value":0},{"bin_start":0.23400786519050598,"bin_end":0.2535068690776825,"value":0},{"bin_start":0.2535068690776825,"bin_end":0.2730059027671814,"value":0},{"bin_start":0.2730059027671814,"bin_end":0.2925049066543579,"value":0},{"bin_start":0.2925049066543579,"bin_end":0.3120039403438568,"value":0},{"bin_start":0.3120039403438568,"bin_end":0.3315029442310333,"value":0},{"bin_start":0.3315029442310333,"bin_end":0.35100194811820984,"value":0},{"bin_start":0.35100194811820984,"bin_end":0.37050098180770874,"value":0},{"bin_start":0.37050098180770874,"bin_end":0.38999998569488525,"value":0},{"bin_start":0.38999998569488525,"bin_end":null,"value":1},{"bin_start":null,"bin_end":null,"value":11}]},"mark":`bar`,"encoding":{"x":{"field":`bin_start`,"bin":`binned`,"title":`gnomad genome af`},"x2":{"field":`bin_end`},"y":{"field":`value`,"type":`quantitative`,"title":null}}},{"data":{"values":[]},"mark":`rule`,"encoding":{"x":{"field":`bin_start`,"bin":`binned`},"color":{"value":`red`}}}]};let show_plot_18=!0;let plot_18={"$schema":`https://vega.github.io/schema/vega-lite/v4.json`,"width":`container`,"layer":[{"data":{"values":[{"key":`P01116.255`,"value":2},{"key":`P25054.263`,"value":2},{"key":`P07954.243`,"value":1},{"key":`P42771.237`,"value":1},{"key":`P04629.267`,"value":1},{"key":`Q9BXW9.191`,"value":1},{"key":`P20585.204`,"value":1},{"key":`P51587.237`,"value":1},{"key":`P24385.233`,"value":1},{"key":`Q969H0.199`,"value":1}]},"mark":`bar`,"encoding":{"x":{"field":`key`,"sort":{"field":`value`,"order":`descending`},"title":`swissprot`},"y":{"field":`value`,"type":`quantitative`,"title":null}}}]};let show_plot_19=!0;let plot_19={"$schema":`https://vega.github.io/schema/vega-lite/v4.json`,"width":`container`,"layer":[{"data":{"values":[{"key":`16/16`,"value":2},{"key":`2/5`,"value":1},{"key":`2/10`,"value":1},{"key":`15/17`,"value":1},{"key":`26/79`,"value":1},{"key":`10/44`,"value":1},{"key":`7/35`,"value":1},{"key":`25/34`,"value":1},{"key":`11/27`,"value":1},{"key":`4/5`,"value":1}]},"mark":`bar`,"encoding":{"x":{"field":`key`,"sort":{"field":`value`,"order":`descending`},"title":`exon`},"y":{"field":`value`,"type":`quantitative`,"title":null}}}]};let show_plot_20=!0;let plot_20={"$schema":`https://vega.github.io/schema/vega-lite/v4.json`,"width":`container`,"layer":[{"data":{"values":[{"bin_start":null,"bin_end":0.5699999928474426,"value":0},{"bin_start":0.5699999928474426,"bin_end":0.5895000100135803,"value":1},{"bin_start":0.5895000100135803,"bin_end":0.6089999675750732,"value":1},{"bin_start":0.6089999675750732,"bin_end":0.6284999847412109,"value":0},{"bin_start":0.6284999847412109,"bin_end":0.6480000019073486,"value":0},{"bin_start":0.6480000019073486,"bin_end":0.6675000190734863,"value":0},{"bin_start":0.6675000190734863,"bin_end":0.6869999766349792,"value":0},{"bin_start":0.6869999766349792,"bin_end":0.7064999938011169,"value":0},{"bin_start":0.7064999938011169,"bin_end":0.7259999513626099,"value":1},{"bin_start":0.7259999513626099,"bin_end":0.7454999685287476,"value":0},{"bin_start":0.7454999685287476,"bin_end":0.7649999856948853,"value":0},{"bin_start":0.7649999856948853,"bin_end":0.784500002861023,"value":0},{"bin_start":0.784500002861023,"bin_end":0.8040000200271606,"value":0},{"bin_start":0.8040000200271606,"bin_end":0.8234999775886536,"value":0},{"bin_start":0.8234999775886536,"bin_end":0.8429999947547913,"value":2},{"bin_start":0.8429999947547913,"bin_end":0.8624999523162842,"value":0},{"bin_start":0.8624999523162842,"bin_end":0.8819999694824219,"value":1},{"bin_start":0.8819999694824219,"bin_end":0.9014999866485596,"value":0},{"bin_start":0.9014999866485596,"bin_end":0.9210000038146973,"value":0},{"bin_start":0.9210000038146973,"bin_end":0.940500020980835,"value":1},{"bin_start":0.940500020980835,"bin_end":0.9599999785423279,"value":0},{"bin_start":0.9599999785423279,"bin_end":null,"value":1},{"bin_start":null,"bin_end":null,"value":10}]},"mark":`bar`,"encoding":{"x":{"field":`bin_start`,"bin":`binned`,"title":`revel`},"x2":{"field":`bin_end`},"y":{"field":`value`,"type":`quantitative`,"title":null}}},{"data":{"values":[]},"mark":`rule`,"encoding":{"x":{"field":`bin_start`,"bin":`binned`},"color":{"value":`red`}}}]};let show_plot_21=!0;let plot_21={"$schema":`https://vega.github.io/schema/vega-lite/v4.json`,"width":`container`,"layer":[{"data":{"values":[{"bin_start":null,"bin_end":0,"value":0},{"bin_start":0,"bin_end":0.013500000350177288,"value":14},{"bin_start":0.013500000350177288,"bin_end":0.027000000700354576,"value":1},{"bin_start":0.027000000700354576,"bin_end":0.04050000384449959,"value":1},{"bin_start":0.04050000384449959,"bin_end":0.05400000140070915,"value":0},{"bin_start":0.05400000140070915,"bin_end":0.06750000268220901,"value":0},{"bin_start":0.06750000268220901,"bin_end":0.08100000768899918,"value":0},{"bin_start":0.08100000768899918,"bin_end":0.09450000524520874,"value":0},{"bin_start":0.09450000524520874,"bin_end":0.1080000028014183,"value":0},{"bin_start":0.1080000028014183,"bin_end":0.12150000035762787,"value":0},{"bin_start":0.12150000035762787,"bin_end":0.13500000536441803,"value":1},{"bin_start":0.13500000536441803,"bin_end":0.148499995470047,"value":0},{"bin_start":0.148499995470047,"bin_end":0.16200001537799835,"value":0},{"bin_start":0.16200001537799835,"bin_end":0.17550000548362732,"value":0},{"bin_start":0.17550000548362732,"bin_end":0.18900001049041748,"value":0},{"bin_start":0.18900001049041748,"bin_end":0.20250001549720764,"value":0},{"bin_start":0.20250001549720764,"bin_end":0.2160000056028366,"value":0},{"bin_start":0.2160000056028366,"bin_end":0.22950001060962677,"value":0},{"bin_start":0.22950001060962677,"bin_end":0.24300000071525574,"value":0},{"bin_start":0.24300000071525574,"bin_end":0.2565000057220459,"value":0},{"bin_start":0.2565000057220459,"bin_end":0.27000001072883606,"value":0},{"bin_start":0.27000001072883606,"bin_end":null,"value":1}]},"mark":`bar`,"encoding":{"x":{"field":`bin_start`,"bin":`binned`,"title":`spliceai`},"x2":{"field":`bin_end`},"y":{"field":`value`,"type":`quantitative`,"title":null}}},{"data":{"values":[]},"mark":`rule`,"encoding":{"x":{"field":`bin_start`,"bin":`binned`},"color":{"value":`red`}}}]};let show_plot_22=!0;let plot_22={"$schema":`https://vega.github.io/schema/vega-lite/v4.json`,"width":`container`,"layer":[{"data":{"values":[{"key":`NA`,"value":17},{"key":`donor loss: `,"value":1}]},"mark":`bar`,"encoding":{"x":{"field":`key`,"sort":{"field":`value`,"order":`descending`},"title":`spliceai_effect`},"y":{"field":`value`,"type":`quantitative`,"title":null}}}]};let show_plot_23=!0;let plot_23={"$schema":`https://vega.github.io/schema/vega-lite/v4.json`,"width":`container`,"layer":[{"data":{"values":[{"bin_start":null,"bin_end":0.05869999900460243,"value":0},{"bin_start":0.05869999900460243,"bin_end":0.10576499998569489,"value":1},{"bin_start":0.10576499998569489,"bin_end":0.15282998979091644,"value":0},{"bin_start":0.15282998979091644,"bin_end":0.1998949944972992,"value":0},{"bin_start":0.1998949944972992,"bin_end":0.24695998430252075,"value":0},{"bin_start":0.24695998430252075,"bin_end":0.2940250039100647,"value":0},{"bin_start":0.2940250039100647,"bin_end":0.34108999371528625,"value":1},{"bin_start":0.34108999371528625,"bin_end":0.3881549835205078,"value":0},{"bin_start":0.3881549835205078,"bin_end":0.43521997332572937,"value":0},{"bin_start":0.43521997332572937,"bin_end":0.4822849929332733,"value":0},{"bin_start":0.4822849929332733,"bin_end":0.5293500423431396,"value":0},{"bin_start":0.5293500423431396,"bin_end":0.5764150023460388,"value":0},{"bin_start":0.5764150023460388,"bin_end":0.6234800219535828,"value":0},{"bin_start":0.6234800219535828,"bin_end":0.6705449819564819,"value":0},{"bin_start":0.6705449819564819,"bin_end":0.7176100015640259,"value":0},{"bin_start":0.7176100015640259,"bin_end":0.764674961566925,"value":0},{"bin_start":0.764674961566925,"bin_end":0.811739981174469,"value":0},{"bin_start":0.811739981174469,"bin_end":0.8588050007820129,"value":1},{"bin_start":0.8588050007820129,"bin_end":0.9058700203895569,"value":0},{"bin_start":0.9058700203895569,"bin_end":0.952934980392456,"value":1},{"bin_start":0.952934980392456,"bin_end":1,"value":2},{"bin_start":1,"bin_end":null,"value":3},{"bin_start":null,"bin_end":null,"value":9}]},"mark":`bar`,"encoding":{"x":{"field":`bin_start`,"bin":`binned`,"title":`alphamissense`},"x2":{"field":`bin_end`},"y":{"field":`value`,"type":`quantitative`,"title":null}}},{"data":{"values":[]},"mark":`rule`,"encoding":{"x":{"field":`bin_start`,"bin":`binned`},"color":{"value":`red`}}}]};let show_plot_24=!0;let plot_24={"$schema":`https://vega.github.io/schema/vega-lite/v4.json`,"width":`container`,"layer":[{"data":{"values":[{"bin_start":null,"bin_end":0.00000000000000001040000039374447,"value":0},{"bin_start":0.00000000000000001040000039374447,"bin_end":0.05000000074505806,"value":9},{"bin_start":0.05000000074505806,"bin_end":0.10000000149011612,"value":0},{"bin_start":0.10000000149011612,"bin_end":0.15000000596046448,"value":0},{"bin_start":0.15000000596046448,"bin_end":0.20000000298023224,"value":0},{"bin_start":0.20000000298023224,"bin_end":0.25,"value":0},{"bin_start":0.25,"bin_end":0.30000001192092896,"value":0},{"bin_start":0.30000001192092896,"bin_end":0.3499999940395355,"value":0},{"bin_start":0.3499999940395355,"bin_end":0.4000000059604645,"value":1},{"bin_start":0.4000000059604645,"bin_end":0.44999998807907104,"value":0},{"bin_start":0.44999998807907104,"bin_end":0.5,"value":0},{"bin_start":0.5,"bin_end":0.550000011920929,"value":0},{"bin_start":0.550000011920929,"bin_end":0.6000000238418579,"value":0},{"bin_start":0.6000000238418579,"bin_end":0.6499999761581421,"value":0},{"bin_start":0.6499999761581421,"bin_end":0.699999988079071,"value":0},{"bin_start":0.699999988079071,"bin_end":0.75,"value":1},{"bin_start":0.75,"bin_end":0.800000011920929,"value":0},{"bin_start":0.800000011920929,"bin_end":0.8500000238418579,"value":0},{"bin_start":0.8500000238418579,"bin_end":0.8999999761581421,"value":0},{"bin_start":0.8999999761581421,"bin_end":0.949999988079071,"value":1},{"bin_start":0.949999988079071,"bin_end":1,"value":0},{"bin_start":1,"bin_end":null,"value":6}]},"mark":`bar`,"encoding":{"x":{"field":`bin_start`,"bin":`binned`,"title":`prob: somatic_tumor_high`},"x2":{"field":`bin_end`},"y":{"field":`value`,"type":`quantitative`,"title":null}}},{"data":{"values":[]},"mark":`rule`,"encoding":{"x":{"field":`bin_start`,"bin":`binned`},"color":{"value":`red`}}}]};let show_plot_25=!0;let plot_25={"$schema":`https://vega.github.io/schema/vega-lite/v4.json`,"width":`container`,"layer":[{"data":{"values":[{"bin_start":null,"bin_end":0,"value":0},{"bin_start":0,"bin_end":0.05000000074505806,"value":13},{"bin_start":0.05000000074505806,"bin_end":0.10000000149011612,"value":0},{"bin_start":0.10000000149011612,"bin_end":0.15000000596046448,"value":0},{"bin_start":0.15000000596046448,"bin_end":0.20000000298023224,"value":0},{"bin_start":0.20000000298023224,"bin_end":0.25,"value":0},{"bin_start":0.25,"bin_end":0.30000001192092896,"value":0},{"bin_start":0.30000001192092896,"bin_end":0.3499999940395355,"value":0},{"bin_start":0.3499999940395355,"bin_end":0.4000000059604645,"value":0},{"bin_start":0.4000000059604645,"bin_end":0.44999998807907104,"value":0},{"bin_start":0.44999998807907104,"bin_end":0.5,"value":0},{"bin_start":0.5,"bin_end":0.550000011920929,"value":0},{"bin_start":0.550000011920929,"bin_end":0.6000000238418579,"value":0},{"bin_start":0.6000000238418579,"bin_end":0.6499999761581421,"value":0},{"bin_start":0.6499999761581421,"bin_end":0.699999988079071,"value":0},{"bin_start":0.699999988079071,"bin_end":0.75,"value":0},{"bin_start":0.75,"bin_end":0.800000011920929,"value":0},{"bin_start":0.800000011920929,"bin_end":0.8500000238418579,"value":0},{"bin_start":0.8500000238418579,"bin_end":0.8999999761581421,"value":0},{"bin_start":0.8999999761581421,"bin_end":0.949999988079071,"value":0},{"bin_start":0.949999988079071,"bin_end":1,"value":1},{"bin_start":1,"bin_end":null,"value":4}]},"mark":`bar`,"encoding":{"x":{"field":`bin_start`,"bin":`binned`,"title":`prob: ffpe_artifact`},"x2":{"field":`bin_end`},"y":{"field":`value`,"type":`quantitative`,"title":null}}},{"data":{"values":[]},"mark":`rule`,"encoding":{"x":{"field":`bin_start`,"bin":`binned`},"color":{"value":`red`}}}]};let show_plot_26=!0;let plot_26={"$schema":`https://vega.github.io/schema/vega-lite/v4.json`,"width":`container`,"layer":[{"data":{"values":[{"bin_start":null,"bin_end":0,"value":0},{"bin_start":0,"bin_end":0.04749999940395355,"value":14},{"bin_start":0.04749999940395355,"bin_end":0.0949999988079071,"value":1},{"bin_start":0.0949999988079071,"bin_end":0.14249999821186066,"value":0},{"bin_start":0.14249999821186066,"bin_end":0.1899999976158142,"value":0},{"bin_start":0.1899999976158142,"bin_end":0.23749999701976776,"value":0},{"bin_start":0.23749999701976776,"bin_end":0.2849999964237213,"value":0},{"bin_start":0.2849999964237213,"bin_end":0.33250001072883606,"value":0},{"bin_start":0.33250001072883606,"bin_end":0.3799999952316284,"value":0},{"bin_start":0.3799999952316284,"bin_end":0.42750000953674316,"value":0},{"bin_start":0.42750000953674316,"bin_end":0.4749999940395355,"value":0},{"bin_start":0.4749999940395355,"bin_end":0.5224999785423279,"value":0},{"bin_start":0.5224999785423279,"bin_end":0.5699999928474426,"value":0},{"bin_start":0.5699999928474426,"bin_end":0.6174999475479126,"value":0},{"bin_start":0.6174999475479126,"bin_end":0.6650000214576721,"value":1},{"bin_start":0.6650000214576721,"bin_end":0.7124999761581421,"value":0},{"bin_start":0.7124999761581421,"bin_end":0.7599999904632568,"value":0},{"bin_start":0.7599999904632568,"bin_end":0.8075000047683716,"value":0},{"bin_start":0.8075000047683716,"bin_end":0.8550000190734863,"value":0},{"bin_start":0.8550000190734863,"bin_end":0.9024999737739563,"value":0},{"bin_start":0.9024999737739563,"bin_end":0.949999988079071,"value":0},{"bin_start":0.949999988079071,"bin_end":null,"value":2}]},"mark":`bar`,"encoding":{"x":{"field":`bin_start`,"bin":`binned`,"title":`prob: germline`},"x2":{"field":`bin_end`},"y":{"field":`value`,"type":`quantitative`,"title":null}}},{"data":{"values":[]},"mark":`rule`,"encoding":{"x":{"field":`bin_start`,"bin":`binned`},"color":{"value":`red`}}}]};let show_plot_27=!0;let plot_27={"$schema":`https://vega.github.io/schema/vega-lite/v4.json`,"width":`container`,"layer":[{"data":{"values":[{"bin_start":null,"bin_end":0,"value":0},{"bin_start":0,"bin_end":0.05000000074505806,"value":15},{"bin_start":0.05000000074505806,"bin_end":0.10000000149011612,"value":0},{"bin_start":0.10000000149011612,"bin_end":0.15000000596046448,"value":0},{"bin_start":0.15000000596046448,"bin_end":0.20000000298023224,"value":0},{"bin_start":0.20000000298023224,"bin_end":0.25,"value":0},{"bin_start":0.25,"bin_end":0.30000001192092896,"value":1},{"bin_start":0.30000001192092896,"bin_end":0.3499999940395355,"value":0},{"bin_start":0.3499999940395355,"bin_end":0.4000000059604645,"value":0},{"bin_start":0.4000000059604645,"bin_end":0.44999998807907104,"value":0},{"bin_start":0.44999998807907104,"bin_end":0.5,"value":0},{"bin_start":0.5,"bin_end":0.550000011920929,"value":0},{"bin_start":0.550000011920929,"bin_end":0.6000000238418579,"value":0},{"bin_start":0.6000000238418579,"bin_end":0.6499999761581421,"value":0},{"bin_start":0.6499999761581421,"bin_end":0.699999988079071,"value":0},{"bin_start":0.699999988079071,"bin_end":0.75,"value":0},{"bin_start":0.75,"bin_end":0.800000011920929,"value":0},{"bin_start":0.800000011920929,"bin_end":0.8500000238418579,"value":0},{"bin_start":0.8500000238418579,"bin_end":0.8999999761581421,"value":0},{"bin_start":0.8999999761581421,"bin_end":0.949999988079071,"value":0},{"bin_start":0.949999988079071,"bin_end":1,"value":1},{"bin_start":1,"bin_end":null,"value":1}]},"mark":`bar`,"encoding":{"x":{"field":`bin_start`,"bin":`binned`,"title":`prob: somatic_tumor_low`},"x2":{"field":`bin_end`},"y":{"field":`value`,"type":`quantitative`,"title":null}}},{"data":{"values":[]},"mark":`rule`,"encoding":{"x":{"field":`bin_start`,"bin":`binned`},"color":{"value":`red`}}}]};let show_plot_28=!0;let plot_28={"$schema":`https://vega.github.io/schema/vega-lite/v4.json`,"width":`container`,"layer":[{"data":{"values":[{"bin_start":null,"bin_end":0,"value":0},{"bin_start":0,"bin_end":0.0006249999860301614,"value":14},{"bin_start":0.0006249999860301614,"bin_end":0.0012499999720603228,"value":3},{"bin_start":0.0012499999720603228,"bin_end":0.001875000074505806,"value":0},{"bin_start":0.001875000074505806,"bin_end":0.0024999999441206455,"value":0},{"bin_start":0.0024999999441206455,"bin_end":0.0031250000465661287,"value":0},{"bin_start":0.0031250000465661287,"bin_end":0.003750000149011612,"value":0},{"bin_start":0.003750000149011612,"bin_end":0.0043750000186264515,"value":0},{"bin_start":0.0043750000186264515,"bin_end":0.004999999888241291,"value":0},{"bin_start":0.004999999888241291,"bin_end":0.005625000223517418,"value":0},{"bin_start":0.005625000223517418,"bin_end":0.0062500000931322575,"value":0},{"bin_start":0.0062500000931322575,"bin_end":0.006874999962747097,"value":0},{"bin_start":0.006874999962747097,"bin_end":0.007500000298023224,"value":0},{"bin_start":0.007500000298023224,"bin_end":0.00812500063329935,"value":0},{"bin_start":0.00812500063329935,"bin_end":0.008750000037252903,"value":0},{"bin_start":0.008750000037252903,"bin_end":0.00937500037252903,"value":0},{"bin_start":0.00937500037252903,"bin_end":0.009999999776482582,"value":0},{"bin_start":0.009999999776482582,"bin_end":0.010625000111758709,"value":0},{"bin_start":0.010625000111758709,"bin_end":0.011250000447034836,"value":0},{"bin_start":0.011250000447034836,"bin_end":0.011874999850988388,"value":0},{"bin_start":0.011874999850988388,"bin_end":0.012500000186264515,"value":0},{"bin_start":0.012500000186264515,"bin_end":null,"value":1}]},"mark":`bar`,"encoding":{"x":{"field":`bin_start`,"bin":`binned`,"title":`prob: artifact`},"x2":{"field":`bin_end`},"y":{"field":`value`,"type":`quantitative`,"title":null}}},{"data":{"values":[]},"mark":`rule`,"encoding":{"x":{"field":`bin_start`,"bin":`binned`},"color":{"value":`red`}}}]};let show_plot_29=!0;let plot_29={"$schema":`https://vega.github.io/schema/vega-lite/v4.json`,"width":`container`,"layer":[{"data":{"values":[{"bin_start":null,"bin_end":371,"value":0},{"bin_start":371,"bin_end":544.5999755859375,"value":4},{"bin_start":544.5999755859375,"bin_end":718.2000122070313,"value":3},{"bin_start":718.2000122070313,"bin_end":891.7999877929688,"value":2},{"bin_start":891.7999877929688,"bin_end":1065.4000244140625,"value":1},{"bin_start":1065.4000244140625,"bin_end":1239,"value":1},{"bin_start":1239,"bin_end":1412.5999755859375,"value":2},{"bin_start":1412.5999755859375,"bin_end":1586.199951171875,"value":0},{"bin_start":1586.199951171875,"bin_end":1759.800048828125,"value":1},{"bin_start":1759.800048828125,"bin_end":1933.4000244140625,"value":1},{"bin_start":1933.4000244140625,"bin_end":2107,"value":1},{"bin_start":2107,"bin_end":2280.60009765625,"value":1},{"bin_start":2280.60009765625,"bin_end":2454.199951171875,"value":0},{"bin_start":2454.199951171875,"bin_end":2627.800048828125,"value":0},{"bin_start":2627.800048828125,"bin_end":2801.39990234375,"value":0},{"bin_start":2801.39990234375,"bin_end":2975,"value":0},{"bin_start":2975,"bin_end":3148.60009765625,"value":0},{"bin_start":3148.60009765625,"bin_end":3322.199951171875,"value":0},{"bin_start":3322.199951171875,"bin_end":3495.800048828125,"value":0},{"bin_start":3495.800048828125,"bin_end":3669.39990234375,"value":0},{"bin_start":3669.39990234375,"bin_end":3843,"value":0},{"bin_start":3843,"bin_end":null,"value":1}]},"mark":`bar`,"encoding":{"x":{"field":`bin_start`,"bin":`binned`,"title":`tumor: read depth`},"x2":{"field":`bin_end`},"y":{"field":`value`,"type":`quantitative`,"title":null}}},{"data":{"values":[]},"mark":`rule`,"encoding":{"x":{"field":`bin_start`,"bin":`binned`},"color":{"value":`red`}}}]};let show_plot_30=!0;let plot_30={"$schema":`https://vega.github.io/schema/vega-lite/v4.json`,"width":`container`,"layer":[{"data":{"values":[{"key":`839V14S,432V21S1P`,"value":2},{"key":`1331S1005V36P3v1s,1426V40S3P`,"value":1},{"key":`255V224S11P1v,6V`,"value":1},{"key":`561V425S12P1s,933V9S2B2P`,"value":1},{"key":`234S138V13P,4V`,"value":1},{"key":`562V149S,36S`,"value":1},{"key":`554V10S,6V`,"value":1},{"key":`1176V12S,1002V16S10P1p`,"value":1},{"key":`643V6S,147S5V`,"value":1},{"key":`574V10S1P,89S5P4V1B`,"value":1}]},"mark":`bar`,"encoding":{"x":{"field":`key`,"sort":{"field":`value`,"order":`descending`},"title":`tumor: short observations`},"y":{"field":`value`,"type":`quantitative`,"title":null}}}]};let show_plot_31=!0;let plot_31={"$schema":`https://vega.github.io/schema/vega-lite/v4.json`,"width":`container`,"layer":[{"data":{"values":[{"key":`208RV.p.-<^..134RV.p.+>*..133RV.p.+<*..133RV.p.+**..130RV.p.-**..101AV.p.-<^..84RV.p.->*..72AV.p.+>*..70AV.p.+<*..66AV.p.-**..62AV.p.+**..49AV.p.->*..8AV.p.-*^..7RV.p.-*^..6AS.p.+>*..6AS.p.-<^..5RV.p.+*^..4AS.p.+<*..4RV.p.-<*..4RS.p.-**..4AS.p.->*..3RS.p.+<*..3RS.p.+>*..3AV.p.+*^..1RS.p.+**..1RS.p.-<*..1RV.p.+>*\$.1RS1p.+>*..1AV.p.-<*..1AS.p.+**..1RS1p.+**..1AP.p.-<^..`,"value":2},{"key":`208RV.p.+>^..128RV.p.->*..104RV.p.+*^..101RV.p.-*^..6RS.p.->*..5RV.p.+**..4RV.p.+>*..4RS.p.-*^..3AV.p.-*^..3AV.p.+*^..2RV.p.+*^\$.1RV.p.-*^\$.1RV.p.-**..`,"value":1},{"key":`365RV.p.-**..353RS.p.+**..348AV.p.-**..340AV.p.+**..169RV.p.-<^..160AV.p.-<^..58AV.p.+<*..54RS.p.+<*..15RV.p.-<*..13RS.p.-**..13AV.p.-<*..9RV.p.+**..9RP.p.+**..8AS.p.+**..7AV.p.-*^..5AV.p.-*^\$.4RS.p.-<^..2AV.p.+*^..2AP.p.+<*..2AB.p.+<*..2RP.p.+<*..2RV.p.-*^\$.1RS.p.-<*..1RP.p.+<*\$.1RV.p.-**\$.1AS.p.+<*..1rs1p.-**..`,"value":1},{"key":`239AV.p.+*^..236AV.p.-*^..145RV.p.-*^..143RS.p.+*^..141AV.p.+>^..71RS.p.+>^..48AV.p.->*..21RV.p.->*..15AV.p.+**..7AS.p.-*^..6RS.p.+>*..6AV.p.+>*..6AV.p.-**..5RS.p.+**..4RP.p.+*^..3AS.p.+*^..2RP.p.+>^..2RV.p.-**..2AS.p.+>^..2RS.p.-*^..1RS.p.-*^\$.1RV.p.+*^..1av.p.+*^\$.1AV.p.+*^\$.1RP.p.+**..1RS1p.-*^..1RS.p.->*..1AS.p.->*..`,"value":1},{"key":`276RV.p.->*..254RV.p.-*^..251RV.p.+*^..244AV.p.+*^..243AV.p.-*^..217RV.p.+>^..196AV.p.->*..187AV.p.+>^..145RV.p.+<*..114AV.p.+<*..9RV.p.+>*..8RV.p.+**..8AV.p.+**..7AP.p.->*..7AS.p.+>^..4AV.p.+>*..4RV.p.->*\$.4AS.p.+<*..3RS.p.+<*..3AP.p.-*^..3RS.p.+*^..3RV.p.+>^\$.2RV.p.+*^\$.2AV.p.+*^\$.2AS.p.-*^..2RV.p.+<*\$.2RS.p.+>^\$.2AV.p.-**..1AV.p.+**\$.1ap.p.->*\$.1AV.p.->*\$.1RS.p.+>^..1RV1p.-*^..1RS1p.+<*..1RV1p.+*^..1RV.p.-*^\$.1AS.p.+*^..1RV.p.-<*\$.1RV.p.-**..1RS1p.->*..1AS.p.+<*\$.1AS.p.+*^\$.1RS.p.-*^..`,"value":1},{"key":`196RS.p.-**..185RV.p.+**..126RS.p.->*..84RS.p.-<^..71RV.p.+<*..55RS.p.-<*..45AV.p.-**..43AV.p.->*..41AV.p.+**..31AV.p.-<^..23AV.p.+<*..9AV.p.-<*..6RP.p.->*..5RP.p.-**..5RS.p.-*^..4AS.p.+**..3RV.p.->*..3RS.p.+**..2AS.p.+<*..2RS.p.+<*..2AV.p.-<^\$.2RP.p.-<^..1RS.p.-<^\$.1RP.p.-<*..1RV.p.+*^..1RS1p.->*..1RS.p.-*^\$.1AS.p.-**..1RS.p.+**\$.`,"value":1},{"key":`167RS.p.-**..164RV.p.+**..120RS.p.-<*..52RV.p.+<*..12RP.p.-**..10RS.p.+**..6RP.p.-<*..5RS.p.+<*..3AV.p.+**..3AV.p.-**..1RP1p.+<*..1rs.p.-<*\$.1RV.p.+**\$.`,"value":1},{"key":`193RV.p.->*..162RV.p.+>*..152RV.p.+<*..89AS.p.-<^..32RV.p.+**..28RV.p.-**..6RS.p.+<*..4RS.p.+>*..4AV.p.-<^..4RV.p.+<^..4AP.p.-<^..2RV.p.-<*..1RV.p.+*^..1AP.p.-*^..1AB.p.-<^..1RP1p.->*..`,"value":1},{"key":`208RV.p.-<*..199RV.p.+<*..120AS.p.+>^..115RV.p.->*..36RV.p.+**..36RV.p.-**..30RV.p.-*^..26AS.p.+*^..10RV.p.+>^..4AV.p.+>^..3RS.p.-<*..3RV.p.+>*..2RV.p.-**\$.2RS.p.->*..2RV.p.+*^..1RV.p.+<^..1RS.p.-**..1AV.p.+**..1AS.p.+**..1RV.p.->*\$.`,"value":1},{"key":`882RV.p.+**..879RS.p.-**..538AV.p.-**..530AV.p.+**..246RS.p.-<^..163RS.p.-<*..151AV.p.-<^..103RV.p.+<*..97AV.p.-<*..71AV.p.+<*..21RP.p.-**..16AS.p.+**..16AV.p.-*^..14AV.p.+*^..13RS.p.+**..11RV.p.+*^..11RS.p.-*^..8AS.p.-**..7RP.p.-<*..6AV.p.-**\$.6RP.p.-<^..6AS.p.+<*..6RS.p.+<*..4AS.p.-<^..4RV.p.-**..4RS1p.+**..3AS.p.-<*..3AP.p.+<*..3RS.p.-**\$.2RV.p.+<^..2RV.p.-<^..2RS1p.+<*..2AS.p.+*^..1rs.p.+**..1RS.p.-<*\$.1RS1p.-<*\$.1RP.p.-<*\$.1RP.p.-**\$.1AV.p.+**\$.1rv.p.+**\$.1rv.p.+<*\$.1RS1p.-<^..1AV.p.-<*\$.1AV.p.+<^..1RV.p.-<*..1RS.p.+**\$.1AS.p.+**\$.1rv.p.-<*\$.`,"value":1}]},"mark":`bar`,"encoding":{"x":{"field":`key`,"sort":{"field":`value`,"order":`descending`},"title":`tumor: observations`},"y":{"field":`value`,"type":`quantitative`,"title":null}}}]};let show_plot_32=!0;let plot_32={"$schema":`https://vega.github.io/schema/vega-lite/v4.json`,"width":`container`,"layer":[{"data":{"values":[{"key":`low`,"value":10},{"key":`high`,"value":1},{"key":`medium`,"value":7}]},"mark":`bar`,"encoding":{"x":{"field":`key`,"sort":{"field":`value`,"order":`descending`},"title":`binned max vaf`},"y":{"field":`value`,"type":`quantitative`,"title":null}}}]};let show_plot_33=!1;let plot_33={"$schema":`https://vega.github.io/schema/vega-lite/v4.json`,"width":`container`,"layer":[{"data":{"values":null},"mark":`bar`,"encoding":{"x":{"field":`key`,"sort":{"field":`value`,"order":`descending`},"title":`vartype`},"y":{"field":`value`,"type":`quantitative`,"title":null}}}]}
